# Supplementary material for: [N,N′-Bis(2,6-dichloro­benzyl­idene)propane-1,3-diamine-κ2 N,N′]dibromidozinc
Source: Acta Crystallogr Sect E Struct Rep Online. 2012 Jun 23;68(Pt 7):m971. doi: 10.1107/S1600536812027997 (PMC3393222; doi:10.1107/S1600536812027997)
Supplement: Supplementary file 1 [file e-68-0m971-sup1.cif]

##############################################################################
#                                                                            #
# This CIF contains the data in a paper accepted for publication in          #
# Acta Crystallographica Section E. It conforms to the requirements of       #
# Notes for Authors for Acta Crystallographica Section E, and has been       #
# peer reviewed under the auspices of the IUCr Commission on Journals.       #
#                                                                            #
# Full details of the Crystallographic Information File format               #
# are given in the paper "The Crystallographic Information File (CIF):       #
# a New Standard Archive File for Crystallography" by S. R. Hall, F. H.      #
# Allen and I. D. Brown [Acta Cryst. (1991), A47, 655-685].                  #
#                                                                            #
# The current version of the core CIF dictionary is obtainable from          #
# ftp://ftp.iucr.org/pub/cif_core.dic.                                       #
#                                                                            #
# Software is freely available for graphical display of the structure(s)     #
# in this CIF. For information consult the CIF software page                 #
# http://www.iucr.org/resources/cif/software.                                #
#                                                                            #
# This file may be used for bona fide research purposes within the           #
# scientific community so long as proper attribution is given to the journal # 
# article from which it was obtained.                                        #
#                                                                            #
##############################################################################
data_global
_audit_creation_method     'Jana2006 Version : 25/03/2012'
_journal_date_recd_electronic     2012-06-19
_journal_date_accepted     2012-06-20
_journal_name_full     'Acta Crystallographica, Section E'
_journal_year     2012
_journal_volume     68
_journal_issue      7
_journal_page_first     m971
_journal_page_last     m971
_journal_paper_category     QM
_journal_paper_doi     10.1107/S1600536812027997
_journal_coeditor_code     BT5947
_publ_contact_author_name     'Karla Fejfarov\'a'
_publ_contact_author_address
;
Institute of Physics ASCR, v.v.i.,
Na Slovance 2
182 21 Praha 8
Czech Republic
;
_publ_contact_author_email     fejfarov@fzu.cz
_publ_contact_author_fax     '+420 233 343 184'
_publ_contact_author_phone     '+420 220 318 470'
_publ_section_title
;\
[<i>N</i>,<i>N</i>'-Bis(2,6-dichlorobenzylidene)propane-1,3-diamine-\
\k^2^<i>N</i>,<i>N</i>']dibromidozinc
;
loop_
    _publ_author_name
    _publ_author_address
    'Khalaji, Aliakbar Dehno'
;
Department of Chemistry, Faculty of Science
Golestan University
Gorgan
Iran
;
    'Grivani, Gholamhossein'
;
School of Chemistry
Damghan University
Damghan 36715-364
Iran
;
    'Seyyedi, Mohammad'
;
School of Chemistry
Damghan University
Damghan 36715-364
Iran
;
    'Fejfarov\'a, Karla'
;
Institute of Physics ASCR, v.v.i.,
Na Slovance 2
182 21 Praha 8
Czech Republic
;
    'Du\<sek, Michal'
;
Institute of Physics ASCR, v.v.i.,
Na Slovance 2
182 21 Praha 8
Czech Republic
;
data_I
_chemical_name_systematic
;
[<i>N</i>,<i>N</i>'-Bis(2,6-dichlorobenzylidene)propane-1,3-
diamine-\k^2^<i>N</i>,<i>N</i>']dibromidozinc
;
_chemical_name_common     ?
_chemical_formula_moiety     'C17 H14 Br2 Cl4 N2 Zn1'
_chemical_formula_sum     'C17 H14 Br2 Cl4 N2 Zn1'
_chemical_formula_structural     ?
_chemical_formula_analytical     ?
_chemical_formula_iupac     '[Zn Br2 (C17 H14 Cl4 N2)]'
_chemical_formula_weight     613.3
_chemical_melting_point     ?
_symmetry_cell_setting     monoclinic
_symmetry_space_group_name_H-M     'P 21/c'
_symmetry_space_group_name_Hall     '-P 2ybc'
loop_
    _symmetry_equiv_pos_site_id
    _symmetry_equiv_pos_as_xyz
    1 x,y,z
    2 -x,y+1/2,-z+1/2
    3 -x,-y,-z
    4 x,-y+1/2,z+1/2
_cell_length_a     17.0433(3)
_cell_length_b     9.3216(2)
_cell_length_c     13.6038(2)
_cell_angle_alpha     90
_cell_angle_beta     97.313(2)
_cell_angle_gamma     90
_cell_volume     2143.67(7)
_cell_formula_units_Z     4
_cell_measurement_reflns_used     14022
_cell_measurement_theta_min     2.99
_cell_measurement_theta_max     29.33
_cell_measurement_temperature     120
_cell_special_details     ?
_exptl_crystal_description     block
_exptl_crystal_colour     colourless
_exptl_crystal_size_max     0.329
_exptl_crystal_size_mid     0.284
_exptl_crystal_size_min     0.096
_exptl_crystal_density_diffrn     1.8997
_exptl_crystal_density_meas     ?
_exptl_crystal_density_method     'not measured'
_exptl_crystal_F_000     1192
_exptl_absorpt_coefficient_mu     5.377
_exptl_absorpt_correction_type     multi-scan
_exptl_absorpt_process_details     '(CrysAlis PRO; Agilent, 2011)'
_exptl_absorpt_correction_T_min     0.5
_exptl_absorpt_correction_T_max     1
_exptl_special_details
;
Absorption correction: CrysAlisPro (Agilent Technologies, 2011)
Empirical absorption correction using spherical harmonics,
implemented in SCALE3 ABSPACK scaling algorithm.
;
_diffrn_ambient_temperature     120
_diffrn_radiation_type     'Mo K\a'
_diffrn_radiation_wavelength     0.7107
_diffrn_radiation_source     'Enhance (Mo) X-ray Source'
_diffrn_radiation_monochromator     'graphite'
_diffrn_measurement_device_type
      'Agilent Xcalibur diffractometer with an Atlas (Gemini ultra Cu) detector'
_diffrn_measurement_device     'four-cycle diffractometer'
_diffrn_measurement_method     'Rotation method data acquisition using \w scans'
_diffrn_detector_area_resol_mean     10.3784
_diffrn_reflns_number     32456
_diffrn_reflns_av_R_equivalents     0.0318
_diffrn_reflns_av_sigmaI/netI     0.0224
_diffrn_reflns_theta_min     2.99
_diffrn_reflns_theta_max     29.4
_diffrn_reflns_theta_full     28.26
_diffrn_measured_fraction_theta_max     0.92
_diffrn_measured_fraction_theta_full     0.98
_diffrn_reflns_limit_h_min     -21
_diffrn_reflns_limit_h_max     23
_diffrn_reflns_limit_k_min     -12
_diffrn_reflns_limit_k_max     12
_diffrn_reflns_limit_l_min     -18
_diffrn_reflns_limit_l_max     17
_diffrn_reflns_reduction_process
;
Integration of the CCD images was done by program CrysAlisPro
(Agilent Technologies, 2011). The same program was used for indexing of the
crystal shape and absorption correction.
;
_diffrn_standards_number     0
_diffrn_standards_interval_count     ?
_diffrn_standards_interval_time     ?
_diffrn_standards_decay_%     .
loop_
    _diffrn_standard_refln_index_h
    _diffrn_standard_refln_index_k
    _diffrn_standard_refln_index_l
    ? ? ?
_refine_special_details
;
The refinement was carried out against all reflections. The conventional
<i>R</i>-factor is always based on <i>F</i>. The goodness of fit as well as
the weighted <i>R</i>-factor are based on <i>F</i> and <i>F</i>^2^ for
refinement carried out on <i>F</i> and <i>F</i>^2^, respectively. The
threshold expression is used only for calculating <i>R</i>-factors <i>etc</i>.
and it is not relevant to the choice of reflections for refinement.
The program used for refinement, Jana2006, uses the weighting scheme based on
the experimental expectations, see _refine_ls_weighting_details, that does not
force <i>S</i> to be one. Therefore the values of <i>S</i> are usually larger
than the ones from the <i>SHELX</i> program.
;
_reflns_number_total     5469
_reflns_number_gt     4344
_reflns_threshold_expression     'I>3\s(I)'
_refine_ls_structure_factor_coef     Fsqd
_refine_ls_R_factor_all     0.0371
_refine_ls_R_factor_gt     0.0233
_refine_ls_wR_factor_all     0.0534
_refine_ls_wR_factor_gt     0.0494
_refine_ls_wR_factor_ref     0.0534
_refine_ls_goodness_of_fit_all     1.32
_refine_ls_goodness_of_fit_ref     1.32
_refine_ls_restrained_S_all     ?
_refine_ls_number_reflns     5469
_refine_ls_number_parameters     235
_refine_ls_number_restraints     0
_refine_ls_number_constraints     56
_refine_ls_hydrogen_treatment     constr
_refine_ls_weighting_scheme     sigma
_refine_ls_weighting_details     'w=1/(\s^2^(I)+0.0004I^2^)'
_refine_ls_shift/su_max     0.0023
_refine_ls_shift/su_mean     0.0003
_refine_diff_density_max     0.55
_refine_diff_density_min     -0.43
_refine_ls_extinction_method     'none'
_refine_ls_extinction_coef     ?
_refine_ls_abs_structure_details     ?
_refine_ls_abs_structure_Flack     ?
_refine_ls_abs_structure_Rogers     ?
loop_
    _atom_type_symbol
    _atom_type_scat_dispersion_real
    _atom_type_scat_dispersion_imag
    _atom_type_scat_source
    C 0.0033 0.0016 'International Tables Vol C tables 4.2.6.8 and 6.1.1.1'
    H 0.0000 0.0000 'International Tables Vol C tables 4.2.6.8 and 6.1.1.1'
    Br -0.2901 2.4595 'International Tables Vol C tables 4.2.6.8 and 6.1.1.1'
    Cl 0.1484 0.1585 'International Tables Vol C tables 4.2.6.8 and 6.1.1.1'
    N 0.0061 0.0033 'International Tables Vol C tables 4.2.6.8 and 6.1.1.1'
    Zn 0.2839 1.4301 'International Tables Vol C tables 4.2.6.8 and 6.1.1.1'
_computing_data_collection     'CrysAlis PRO (Agilent, 2011)'
_computing_cell_refinement     'CrysAlis PRO (Agilent, 2011)'
_computing_data_reduction     'CrysAlis PRO (Agilent, 2011)'
_computing_structure_solution     'SIR2002 (Burla <i>et al.</i>, 2003)'
_computing_structure_refinement
                                 'JANA2006 (Pet\<r\'i\<cek <i>et al.</i>, 2006)'
_computing_molecular_graphics     'DIAMOND (Brandenburg & Putz, 2005)'
_computing_publication_material
                                 'JANA2006 (Pet\<r\'i\<cek <i>et al.</i>, 2006)'
loop_
    _atom_site_type_symbol
    _atom_site_label
    _atom_site_fract_x
    _atom_site_fract_y
    _atom_site_fract_z
    _atom_site_U_iso_or_equiv
    _atom_site_adp_type
    _atom_site_calc_flag
    _atom_site_refinement_flags
    _atom_site_occupancy
    _atom_site_symmetry_multiplicity
    _atom_site_disorder_assembly
    _atom_site_disorder_group
    Zn Zn1 0.778715(13) -0.01264(2) 0.739863(16) 0.01974(7) Uani d . 1 4 . .
    Br Br1 0.815993(14) -0.06312(2) 0.909367(15) 0.03043(7) Uani d . 1 4 . .
    Br Br2 0.768458(12) 0.22386(2) 0.682623(15) 0.02510(7) Uani d . 1 4 . .
    Cl Cl1 0.57897(3) -0.18717(6) 0.46139(4) 0.03164(17) Uani d . 1 4 . .
    Cl Cl2 0.49527(3) -0.02131(6) 0.81149(4) 0.03069(16) Uani d . 1 4 . .
    Cl Cl3 0.78647(4) -0.01110(6) 0.42235(4) 0.03640(18) Uani d . 1 4 . .
    Cl Cl4 1.01713(4) -0.02162(7) 0.73027(4) 0.0435(2) Uani d . 1 4 . .
    N N1 0.67043(10) -0.11134(16) 0.70285(12) 0.0204(5) Uani d . 1 4 . .
    N N2 0.83223(9) -0.16701(17) 0.66248(11) 0.0190(5) Uani d . 1 4 . .
    C C1 0.72353(12) -0.3466(2) 0.66028(16) 0.0272(6) Uani d . 1 4 . .
    C C2 0.67041(12) -0.2659(2) 0.72376(16) 0.0273(6) Uani d . 1 4 . .
    C C3 0.60879(12) -0.0487(2) 0.66383(14) 0.0216(6) Uani d . 1 4 . .
    C C4 0.52967(11) -0.1151(2) 0.63559(15) 0.0219(6) Uani d . 1 4 . .
    C C5 0.50947(12) -0.1818(2) 0.54428(15) 0.0252(6) Uani d . 1 4 . .
    C C6 0.43508(13) -0.2408(2) 0.51740(17) 0.0321(7) Uani d . 1 4 . .
    C C7 0.37960(13) -0.2328(2) 0.58284(17) 0.0342(7) Uani d . 1 4 . .
    C C8 0.39751(12) -0.1666(2) 0.67387(17) 0.0306(7) Uani d . 1 4 . .
    C C9 0.47174(12) -0.1085(2) 0.69829(15) 0.0240(6) Uani d . 1 4 . .
    C C10 0.81108(12) -0.3168(2) 0.68397(14) 0.0218(6) Uani d . 1 4 . .
    C C11 0.87837(12) -0.1473(2) 0.59844(14) 0.0232(6) Uani d . 1 4 . .
    C C12 0.90508(12) -0.0029(2) 0.57246(14) 0.0223(6) Uani d . 1 4 . .
    C C13 0.86796(12) 0.0692(2) 0.48978(15) 0.0248(6) Uani d . 1 4 . .
    C C14 0.89235(13) 0.2026(2) 0.46228(17) 0.0308(7) Uani d . 1 4 . .
    C C15 0.95599(13) 0.2659(2) 0.51856(16) 0.0312(7) Uani d . 1 4 . .
    C C16 0.99483(13) 0.1988(2) 0.60108(16) 0.0300(7) Uani d . 1 4 . .
    C C17 0.96911(12) 0.0647(2) 0.62674(15) 0.0260(6) Uani d . 1 4 . .
    H H1a 0.714222 -0.447812 0.664797 0.0326 Uiso calc R 1 4 . .
    H H1b 0.706896 -0.326754 0.591541 0.0326 Uiso calc R 1 4 . .
    H H2a 0.617401 -0.302232 0.710663 0.0327 Uiso calc R 1 4 . .
    H H2b 0.688664 -0.281934 0.792584 0.0327 Uiso calc R 1 4 . .
    H H3 0.613239 0.052004 0.650974 0.0259 Uiso calc R 1 4 . .
    H H6 0.422365 -0.286607 0.45416 0.0386 Uiso calc R 1 4 . .
    H H7 0.328059 -0.273674 0.564947 0.0411 Uiso calc R 1 4 . .
    H H8 0.358864 -0.161171 0.719285 0.0367 Uiso calc R 1 4 . .
    H H10a 0.827835 -0.337727 0.752531 0.0262 Uiso calc R 1 4 . .
    H H10b 0.840072 -0.381379 0.64704 0.0262 Uiso calc R 1 4 . .
    H H11 0.896906 -0.229113 0.56525 0.0278 Uiso calc R 1 4 . .
    H H14 0.865572 0.250488 0.405122 0.037 Uiso calc R 1 4 . .
    H H15 0.973645 0.35864 0.499922 0.0375 Uiso calc R 1 4 . .
    H H16 1.038872 0.244152 0.639989 0.036 Uiso calc R 1 4 . .
loop_
    _atom_site_aniso_label
    _atom_site_aniso_U_11
    _atom_site_aniso_U_22
    _atom_site_aniso_U_33
    _atom_site_aniso_U_12
    _atom_site_aniso_U_13
    _atom_site_aniso_U_23
    _atom_site_aniso_type_symbol
    Zn1 0.01828(12) 0.01772(12) 0.02378(12) -0.00064(9) 0.00483(9) -0.00078(9)
                                                                              Zn
    Br1 0.04287(14) 0.02484(11) 0.02295(11) -0.00147(9) 0.00178(9) 0.00022(8) Br
    Br2 0.02661(12) 0.01722(10) 0.03323(12) 0.00196(8) 0.01065(9) 0.00062(8) Br
    Cl1 0.0296(3) 0.0355(3) 0.0303(3) 0.0012(2) 0.0057(2) -0.0026(2) Cl
    Cl2 0.0303(3) 0.0317(3) 0.0313(3) 0.0085(2) 0.0086(2) 0.0035(2) Cl
    Cl3 0.0359(3) 0.0301(3) 0.0389(3) 0.0017(2) -0.0119(3) -0.0036(2) Cl
    Cl4 0.0394(4) 0.0537(4) 0.0335(3) -0.0191(3) -0.0102(3) 0.0086(3) Cl
    N1 0.0173(8) 0.0191(8) 0.0252(8) 0.0008(7) 0.0047(7) 0.0012(7) N
    N2 0.0159(8) 0.0209(8) 0.0194(8) 0.0000(7) -0.0008(7) -0.0022(7) N
    C1 0.0230(11) 0.0162(10) 0.0405(12) -0.0015(8) -0.0033(9) 0.0002(9) C
    C2 0.0165(10) 0.0208(10) 0.0439(13) -0.0020(8) 0.0016(9) 0.0114(9) C
    C3 0.0220(11) 0.0187(10) 0.0251(10) 0.0001(8) 0.0067(9) -0.0002(8) C
    C4 0.0161(10) 0.0181(10) 0.0312(10) 0.0046(8) 0.0019(8) 0.0056(8) C
    C5 0.0222(11) 0.0218(10) 0.0315(11) 0.0032(8) 0.0038(9) 0.0042(9) C
    C6 0.0275(12) 0.0282(11) 0.0387(13) -0.0011(9) -0.0034(10) 0.0014(10) C
    C7 0.0188(11) 0.0308(12) 0.0508(15) -0.0022(9) -0.0042(10) 0.0084(11) C
    C8 0.0193(11) 0.0291(11) 0.0444(13) 0.0042(9) 0.0078(10) 0.0108(10) C
    C9 0.0224(11) 0.0212(10) 0.0283(10) 0.0059(8) 0.0029(9) 0.0060(9) C
    C10 0.0210(10) 0.0171(9) 0.0270(10) 0.0031(8) 0.0015(8) 0.0025(8) C
    C11 0.0194(10) 0.0253(10) 0.0243(10) 0.0003(8) 0.0006(8) -0.0043(9) C
    C12 0.0207(10) 0.0235(10) 0.0238(10) 0.0017(8) 0.0075(8) -0.0045(8) C
    C13 0.0222(11) 0.0244(10) 0.0275(10) 0.0028(8) 0.0026(9) -0.0071(9) C
    C14 0.0345(13) 0.0234(11) 0.0352(12) 0.0092(9) 0.0067(10) 0.0022(9) C
    C15 0.0307(12) 0.0211(10) 0.0444(13) -0.0022(9) 0.0147(11) -0.0012(10) C
    C16 0.0254(12) 0.0305(12) 0.0355(12) -0.0097(9) 0.0090(10) -0.0074(10) C
    C17 0.0230(11) 0.0325(11) 0.0228(10) -0.0038(9) 0.0042(9) -0.0024(9) C
loop_
    _geom_bond_atom_site_label_1
    _geom_bond_atom_site_label_2
    _geom_bond_site_symmetry_1
    _geom_bond_site_symmetry_2
    _geom_bond_distance
    _geom_bond_publ_flag
    Zn1 Br1 . . 2.3599(3) y
    Zn1 Br2 . . 2.3371(3) y
    Zn1 N1 . . 2.0662(16) y
    Zn1 N2 . . 2.0628(16) y
    N1 C2 . . 1.469(2) ?
    N1 C3 . . 1.259(2) ?
    N2 C10 . . 1.481(2) ?
    N2 C11 . . 1.259(3) ?
    C1 C2 . . 1.526(3) ?
    C1 C10 . . 1.512(3) ?
    C1 H1a . . 0.96 ?
    C1 H1b . . 0.96 ?
    C2 H2a . . 0.96 ?
    C2 H2b . . 0.96 ?
    C3 C4 . . 1.489(3) ?
    C3 H3 . . 0.96 ?
    C4 C5 . . 1.393(3) ?
    C4 C9 . . 1.386(3) ?
    C5 C6 . . 1.388(3) ?
    C6 C7 . . 1.381(3) ?
    C6 H6 . . 0.96 ?
    C7 C8 . . 1.383(3) ?
    C7 H7 . . 0.96 ?
    C8 C9 . . 1.377(3) ?
    C8 H8 . . 0.96 ?
    C10 H10a . . 0.96 ?
    C10 H10b . . 0.96 ?
    C11 C12 . . 1.478(3) ?
    C11 H11 . . 0.96 ?
    C12 C13 . . 1.391(3) ?
    C12 C17 . . 1.388(3) ?
    C13 C14 . . 1.379(3) ?
    C14 C15 . . 1.378(3) ?
    C14 H14 . . 0.96 ?
    C15 C16 . . 1.379(3) ?
    C15 H15 . . 0.96 ?
    C16 C17 . . 1.384(3) ?
    C16 H16 . . 0.96 ?
loop_
    _geom_angle_atom_site_label_1
    _geom_angle_atom_site_label_2
    _geom_angle_atom_site_label_3
    _geom_angle_site_symmetry_1
    _geom_angle_site_symmetry_2
    _geom_angle_site_symmetry_3
    _geom_angle
    _geom_angle_publ_flag
    Br1 Zn1 Br2 . . . 120.866(11) ?
    Br1 Zn1 N1 . . . 105.69(5) ?
    Br1 Zn1 N2 . . . 106.14(4) ?
    Br2 Zn1 N1 . . . 108.19(4) ?
    Br2 Zn1 N2 . . . 120.47(4) ?
    N1 Zn1 N2 . . . 90.24(6) ?
    Zn1 N1 C2 . . . 114.32(12) ?
    Zn1 N1 C3 . . . 124.61(13) ?
    C2 N1 C3 . . . 121.05(16) ?
    Zn1 N2 C10 . . . 115.00(12) ?
    Zn1 N2 C11 . . . 127.37(14) ?
    C10 N2 C11 . . . 117.60(17) ?
    C2 C1 C10 . . . 115.44(16) ?
    C2 C1 H1a . . . 109.47 ?
    C2 C1 H1b . . . 109.47 ?
    C10 C1 H1a . . . 109.47 ?
    C10 C1 H1b . . . 109.47 ?
    H1a C1 H1b . . . 102.77 ?
    N1 C2 C1 . . . 111.04(17) ?
    N1 C2 H2a . . . 109.47 ?
    N1 C2 H2b . . . 109.47 ?
    C1 C2 H2a . . . 109.47 ?
    C1 C2 H2b . . . 109.47 ?
    H2a C2 H2b . . . 107.85 ?
    N1 C3 C4 . . . 126.59(18) ?
    N1 C3 H3 . . . 116.71 ?
    C4 C3 H3 . . . 116.71 ?
    C3 C4 C5 . . . 121.91(19) ?
    C3 C4 C9 . . . 121.04(17) ?
    C5 C4 C9 . . . 117.01(18) ?
    C4 C5 C6 . . . 121.7(2) ?
    C5 C6 C7 . . . 119.1(2) ?
    C5 C6 H6 . . . 120.45 ?
    C7 C6 H6 . . . 120.45 ?
    C6 C7 C8 . . . 120.7(2) ?
    C6 C7 H7 . . . 119.65 ?
    C8 C7 H7 . . . 119.65 ?
    C7 C8 C9 . . . 118.9(2) ?
    C7 C8 H8 . . . 120.57 ?
    C9 C8 H8 . . . 120.57 ?
    C4 C9 C8 . . . 122.59(19) ?
    N2 C10 C1 . . . 112.92(15) ?
    N2 C10 H10a . . . 109.47 ?
    N2 C10 H10b . . . 109.47 ?
    C1 C10 H10a . . . 109.47 ?
    C1 C10 H10b . . . 109.47 ?
    H10a C10 H10b . . . 105.79 ?
    N2 C11 C12 . . . 122.46(18) ?
    N2 C11 H11 . . . 118.77 ?
    C12 C11 H11 . . . 118.77 ?
    C11 C12 C13 . . . 120.71(17) ?
    C11 C12 C17 . . . 122.07(17) ?
    C13 C12 C17 . . . 117.19(18) ?
    C12 C13 C14 . . . 122.22(18) ?
    C13 C14 C15 . . . 118.60(19) ?
    C13 C14 H14 . . . 120.7 ?
    C15 C14 H14 . . . 120.7 ?
    C14 C15 C16 . . . 121.4(2) ?
    C14 C15 H15 . . . 119.32 ?
    C16 C15 H15 . . . 119.32 ?
    C15 C16 C17 . . . 118.73(19) ?
    C15 C16 H16 . . . 120.63 ?
    C17 C16 H16 . . . 120.63 ?
    C12 C17 C16 . . . 121.89(18) ?
