# Supplementary material for: [N,N′-Bis(2,6-dichloro­benzyl­idene)propane-1,3-diamine-κ2 N,N′]dibromidozinc
Source: Acta Crystallogr Sect E Struct Rep Online. 2012 Jun 23;68(Pt 7):m971. doi: 10.1107/S1600536812027997 (PMC3393222; doi:10.1107/S1600536812027997)
Supplement: Supplementary file 2 [file e-68-0m971-Isup2.hkl]

#
# h,k,l, Fc-squared, Fo-squared, sigma(Fo-squared) and status flag
#
data_I
_shelx_title                             '   '
_shelx_refln_list_code                   4
_shelx_F_calc_maximum                    378.53
_exptl_crystal_F_000                     1192
_reflns_d_resolution_high                0.7239

loop_
 _symmetry_equiv_pos_as_xyz
 'x, y, z'
 '-x, y+1/2, -z+1/2'
 '-x, -y, -z'
 'x, -y+1/2, z+1/2'

_cell_length_a                           17.0433(3)
_cell_length_b                           9.3216(2)
_cell_length_c                           13.6038(2)
_cell_angle_alpha                        90
_cell_angle_beta                         97.313(2)
_cell_angle_gamma                        90

_shelx_F_squared_multiplier              1.000

loop_
 _refln_index_h
 _refln_index_k
 _refln_index_l
 _refln_F_squared_calc
 _refln_F_squared_meas
 _refln_F_squared_sigma
 _refln_observed_status
   3   0   0  73341.20  76024.10    587.66 o
   4   0   0  57629.20  62429.40    494.61 o
   5   0   0  93313.80  96268.70    872.08 o
   6   0   0   1232.37   1354.05     39.04 o
   7   0   0  30368.50  31128.20    261.11 o
   8   0   0   1020.48   1067.75     35.48 o
   9   0   0  16353.70  17008.00    173.81 o
  10   0   0  14749.20  15794.00    169.19 o
  11   0   0  15479.20  15764.60    159.73 o
  12   0   0    385.45    423.82     27.01 o
  13   0   0    266.33    303.56     30.74 o
  14   0   0    648.52    664.84     41.84 o
  15   0   0   5859.12   6373.52    121.13 o
  16   0   0    938.91    966.58     49.56 o
  17   0   0   1506.48   1727.15     65.78 o
  18   0   0   4529.18   5142.92    169.24 o
  19   0   0   1276.13   1510.34     97.27 o
  20   0   0   6340.47   7422.31    215.77 o
  21   0   0    172.65    253.16     58.47 o
  22   0   0   2287.09   2049.45    152.97 o
   2   1   0    287.33    280.40      9.34 o
   3   1   0   1692.21   1817.40     23.68 o
   4   1   0   2237.55   2228.15     29.26 o
   5   1   0  19448.30  19809.10    131.42 o
   6   1   0   6464.39   6843.32     75.07 o
   7   1   0  16528.50  17371.60    127.61 o
   8   1   0   5187.49   4923.36     58.38 o
   9   1   0  14900.40  15531.10    127.90 o
  10   1   0   6747.74   7129.74     75.36 o
  11   1   0    171.23    183.76     15.93 o
  12   1   0   7264.34   7251.47     74.34 o
  13   1   0    540.93    550.39     26.17 o
  14   1   0   8672.28   8737.90    105.28 o
  15   1   0     11.37     38.46     18.36 <
  16   1   0    582.46    536.10     30.25 o
  17   1   0    760.35    738.78     35.36 o
  18   1   0    651.39    618.40     37.59 o
  19   1   0     43.23     46.70     28.08 <
  20   1   0    515.92    570.43     44.59 o
  21   1   0     21.47     73.30     38.20 <
  22   1   0      8.65    -33.51     38.46 <
   0   2   0   8007.07   7630.94     54.94 o
   1   2   0  10597.30  10779.10     59.94 o
   2   2   0    317.93    416.54     10.47 o
   3   2   0  19224.80  20608.20    108.55 o
   4   2   0  11745.00  11285.50     68.96 o
   5   2   0   4991.78   4679.88     38.66 o
   6   2   0  22559.00  22220.10    130.24 o
   7   2   0  12904.10  13685.00     98.34 o
   8   2   0    461.91    446.17     18.33 o
   9   2   0    112.91    101.90     12.06 o
  10   2   0  15014.10  14824.30    113.44 o
  11   2   0    708.65    713.97     21.63 o
  12   2   0   2674.79   2607.79     47.10 o
  13   2   0    842.55    793.60     33.05 o
  14   2   0   1552.29   1585.96     46.06 o
  15   2   0    716.06    703.47     34.01 o
  16   2   0    581.26    585.95     31.98 o
  17   2   0   2687.79   2700.96     69.92 o
  18   2   0    222.04    303.39     31.20 o
  19   2   0      4.97      1.45     25.65 <
  20   2   0      0.53     -8.59     25.59 <
  21   2   0   3018.01   3327.71     92.30 o
  22   2   0     73.08     90.68     48.29 <
   1   3   0  58254.50  61223.70    238.62 o
   2   3   0   7098.01   7151.80     47.94 o
   3   3   0  19328.00  19209.00     98.89 o
   4   3   0  22351.80  22377.10    109.88 o
   5   3   0    997.59   1128.04     18.16 o
   6   3   0  16564.30  16959.90     93.40 o
   7   3   0    226.78    234.36     10.67 o
   8   3   0   6901.08   6785.03     64.02 o
   9   3   0   1330.05   1248.65     28.28 o
  10   3   0     46.14     60.69     12.67 o
  11   3   0     32.85     41.12     13.79 <
  12   3   0    598.37    496.69     25.21 o
  13   3   0      7.63     39.76     18.07 <
  14   3   0   2068.16   2111.65     57.83 o
  15   3   0   1705.21   1608.95     51.38 o
  16   3   0   1866.96   1924.01     50.60 o
  17   3   0    838.78    894.46     40.97 o
  18   3   0   1743.46   1807.22     56.21 o
  19   3   0    847.20    928.15     43.98 o
  20   3   0    732.68    740.13     45.60 o
  21   3   0    710.78    843.36     57.02 o
  22   3   0    179.08    128.73     39.27 o
   0   4   0  72333.90  75615.00    400.05 o
   1   4   0   2963.73   3145.51     25.50 o
   2   4   0  11025.90  11115.80     67.55 o
   3   4   0   3144.74   2949.52     31.11 o
   4   4   0  34268.10  34563.60    163.12 o
   5   4   0  21021.70  21709.80    115.40 o
   6   4   0   5781.14   6033.76     55.26 o
   7   4   0  26317.00  26075.40    146.34 o
   8   4   0   5202.83   5056.78     48.75 o
   9   4   0  18534.20  18413.10    110.89 o
  10   4   0   2162.62   2145.63     35.77 o
  11   4   0  15009.60  15105.40    126.54 o
  12   4   0    174.52    154.12     20.65 o
  13   4   0   4482.78   4553.17     82.70 o
  14   4   0   6214.01   6018.55     93.40 o
  15   4   0   6861.93   6833.78     93.75 o
  16   4   0   1142.52   1143.40     49.71 o
  17   4   0    156.61    142.41     28.16 o
  18   4   0   4202.04   4365.25     88.57 o
  19   4   0    186.10    202.88     29.84 o
  20   4   0    442.33    449.50     39.15 o
  21   4   0     87.25    180.06     43.87 o
  22   4   0   1064.47   1109.62     91.23 o
   1   5   0     50.43     21.80      7.32 <
   2   5   0    757.83    638.23     14.83 o
   3   5   0   1413.82   1476.94     23.42 o
   4   5   0   3732.53   3662.88     38.31 o
   5   5   0   7304.66   7440.47     62.52 o
   6   5   0   2485.99   2493.46     31.34 o
   7   5   0   2665.39   2583.65     34.32 o
   8   5   0    246.32    223.69     13.45 o
   9   5   0  10239.70  10336.50     85.62 o
  10   5   0   4636.65   4688.50     60.78 o
  11   5   0    254.51    235.52     21.77 o
  12   5   0   1077.13   1047.54     40.57 o
  13   5   0      6.24     35.42     18.27 <
  14   5   0   1093.56   1041.99     39.27 o
  15   5   0   1179.08   1138.57     48.98 o
  16   5   0   1054.08    985.80     47.60 o
  17   5   0    192.67    214.50     30.42 o
  18   5   0     21.21     39.15     26.28 <
  19   5   0    352.83    312.06     33.25 o
  20   5   0    110.72     34.53     31.52 <
  21   5   0      7.04    -23.86     43.69 <
   0   6   0   2505.39   2409.51     39.18 o
   1   6   0    232.27    218.92     10.53 o
   2   6   0    586.85    530.26     16.08 o
   3   6   0    349.71    351.01     14.98 o
   4   6   0   2713.75   2572.02     37.88 o
   5   6   0    141.79    136.57     12.75 o
   6   6   0    806.31    786.37     20.65 o
   7   6   0    412.69    461.47     18.88 o
   8   6   0   2108.53   2111.94     38.40 o
   9   6   0   1315.55   1204.58     26.54 o
  10   6   0   4891.68   4645.47     61.04 o
  11   6   0   2012.30   2032.36     52.80 o
  12   6   0     16.24     17.84     19.00 <
  13   6   0      3.77      6.04     24.29 <
  14   6   0   7400.15   7378.53    148.86 o
  15   6   0     25.49    -70.90     30.85 <
  16   6   0   1525.99   1495.59     57.95 o
  17   6   0    521.24    509.56     40.25 o
  18   6   0   1144.35   1235.03     56.91 o
  19   6   0   1213.36   1226.68     63.07 o
  20   6   0     28.39     52.08     37.19 <
   1   7   0  12116.50  12222.40     83.36 o
   2   7   0    934.35    921.23     23.62 o
   3   7   0   2667.78   2726.98     39.64 o
   4   7   0  12365.10  12470.70     96.06 o
   5   7   0   2047.96   2078.51     33.98 o
   6   7   0   3977.12   3929.95     47.45 o
   7   7   0    605.58    640.98     23.31 o
   8   7   0    897.97    949.14     29.58 o
   9   7   0   1785.42   1708.59     38.75 o
  10   7   0    516.83    504.38     26.14 o
  11   7   0     38.97     26.40     19.17 <
  12   7   0    413.19    462.34     37.39 o
  13   7   0   1255.11   1289.89     56.21 o
  14   7   0    212.12    193.25     35.91 o
  15   7   0     98.84     12.72     31.37 <
  16   7   0   1550.61   1512.71     66.85 o
  17   7   0    232.02    203.13     35.65 o
  18   7   0      4.24    -91.32     35.45 <
  19   7   0    210.01    244.37     58.27 o
   0   8   0    268.37    240.41     18.94 o
   1   8   0    113.84    109.82     11.62 o
   2   8   0    579.41    572.05     21.98 o
   3   8   0    468.72    464.19     22.27 o
   4   8   0   6466.21   6472.88     71.13 o
   5   8   0    714.68    697.83     23.16 o
   6   8   0   2004.44   2016.05     39.44 o
   7   8   0   5648.40   5885.94     74.00 o
   8   8   0   3464.40   3506.13     61.82 o
   9   8   0   7893.31   7720.87    112.95 o
  10   8   0    206.06    170.17     25.74 o
  11   8   0   4745.20   4920.26     92.01 o
  12   8   0   1188.56   1203.02     49.74 o
  13   8   0   4186.08   4226.02    100.77 o
  14   8   0   2419.58   2569.25     81.17 o
  15   8   0    156.60    196.31     34.84 o
  16   8   0   2542.76   2476.05     76.63 o
  17   8   0    389.62    374.09     44.04 o
   1   9   0    223.13    171.30     16.08 o
   2   9   0    288.75    267.59     19.98 o
   3   9   0   1472.31   1478.24     42.68 o
   4   9   0    307.12    244.57     20.13 o
   5   9   0     11.96     -7.87     18.82 <
   6   9   0     11.60     17.20     21.92 <
   7   9   0   1496.53   1505.45     45.34 o
   8   9   0   2086.57   2218.73     60.93 o
   9   9   0    162.05    142.18     24.52 o
  10   9   0    826.86    790.77     41.29 o
  11   9   0    250.61    203.77     28.40 o
  12   9   0    970.94   1152.16     56.96 o
  13   9   0   1146.07   1258.22     60.15 o
  14   9   0     68.00      5.41     41.96 <
  15   9   0    106.16     -2.05     62.55 <
  16   9   0    183.41    139.32     75.76 <
   0  10   0    543.40    505.05     62.46 o
   1  10   0    105.60    123.53     26.14 o
   2  10   0      1.57    -30.68     26.86 <
   3  10   0     51.15     -3.15     27.79 <
   4  10   0   1734.51   1658.30     54.45 o
   5  10   0      3.25     16.74     23.16 <
   6  10   0    723.56    728.31     38.37 o
   7  10   0   1024.76   1073.59     51.64 o
   8  10   0    563.23    535.06     41.18 o
   9  10   0   3285.69   3223.33     89.52 o
  10  10   0    165.10    227.63     40.28 o
  11  10   0   1185.61   1072.15     99.41 o
  12  10   0     15.11     89.52     65.12 <
  13  10   0    674.34    562.76     96.81 o
   1  11   0     41.46     65.99     31.95 <
   2  11   0    539.53    530.58     40.45 o
   3  11   0      0.16     17.90     33.22 <
   4  11   0     34.90     77.09     30.36 <
   5  11   0    502.29    515.43     42.42 o
   6  11   0    116.33     79.61     30.94 <
   7  11   0    687.61    762.49     58.38 o
   8  11   0    659.62    754.48     69.11 o
   9  11   0      4.06     -5.49     58.73 <
  10  11   0   1972.44   2034.56    159.50 o
  11  11   0      4.35     18.19     63.21 <
   0  12   0    261.73    145.04     52.08 <
   1  12   0     48.09    -74.46     38.46 <
   2  12   0    159.63     89.55     41.90 <
   3  12   0    171.91    208.31     43.14 o
   4  12   0      0.81     66.65     38.00 <
   5  12   0    176.31    126.51     37.50 o
   6  12   0      4.52     -8.07     46.70 <
   7  12   0     47.68    105.08     64.71 <
 -23   1   1     14.67    -38.72     52.57 <
 -22   1   1      0.53    -23.86     41.21 <
 -21   1   1   1139.75   1369.69     61.19 o
 -20   1   1      5.98     47.02     29.26 <
 -19   1   1     70.15    100.05     29.47 o
 -18   1   1     40.29     27.47     23.48 <
 -17   1   1   1564.50   1568.35     47.97 o
 -16   1   1    463.52    486.63     28.80 o
 -15   1   1    251.38    261.11     24.23 o
 -14   1   1     86.98     92.44     19.11 o
 -13   1   1   5248.36   5316.53     73.04 o
 -12   1   1    177.66    188.76     16.08 o
 -11   1   1   3871.95   3937.44     51.27 o
 -10   1   1   2292.65   2512.89     42.28 o
  -9   1   1  21129.70  20783.10    154.82 o
  -8   1   1  27509.70  28165.70    168.55 o
  -7   1   1    691.04    693.70     21.48 o
  -6   1   1  39976.70  40904.10    249.98 o
  -5   1   1     46.94     37.36     10.61 o
  -4   1   1   9155.15   8719.16     65.84 o
  -3   1   1  23359.70  24256.90    167.13 o
  -2   1   1    624.40    646.85     13.33 o
   1   1   1  28333.00  30717.80    277.85 o
   2   1   1  17261.00  18196.10    113.29 o
   3   1   1   2672.61   2960.77     29.06 o
   4   1   1  13527.80  13776.40     84.67 o
   5   1   1    241.32    256.98     11.45 o
   6   1   1     32.05     31.49     10.27 o
   7   1   1    214.64    210.71     14.28 o
   8   1   1    670.48    615.71     22.32 o
   9   1   1   2367.63   2305.19     46.01 o
  10   1   1    749.38    903.68     26.60 o
  11   1   1   7284.95   7137.23     69.28 o
  12   1   1   6706.55   6469.96     73.04 o
  13   1   1    218.50    213.02     19.03 o
  14   1   1   4027.60   3978.44     65.49 o
  15   1   1     97.17    120.84     20.33 o
  16   1   1   6646.51   6613.35     87.82 o
  17   1   1   4521.26   4738.24     80.68 o
  18   1   1    302.11    345.26     32.30 o
  19   1   1   2727.21   2838.95     83.63 o
  20   1   1    275.13    378.42     41.23 o
  21   1   1   2659.93   2840.07    105.46 o
 -23   2   1     63.84     88.25     58.27 <
 -22   2   1    123.00    119.28     48.75 <
 -21   2   1     14.61      7.26     28.57 <
 -20   2   1    210.35    191.28     31.78 o
 -19   2   1      6.24     28.11     24.98 <
 -18   2   1    620.23    680.48     36.43 o
 -17   2   1     30.01      0.46     20.56 <
 -16   2   1     44.36     53.09     22.12 <
 -15   2   1   3015.37   3062.50     71.48 o
 -14   2   1   1651.17   1698.18     43.72 o
 -13   2   1    542.52    589.48     27.67 o
 -12   2   1    921.18    876.85     28.77 o
 -11   2   1     17.38     18.94     13.04 <
 -10   2   1   4797.29   4751.25     54.30 o
  -9   2   1    305.03    286.12     15.53 o
  -8   2   1    638.34    630.22     17.96 o
  -7   2   1   3448.08   3376.41     39.53 o
  -6   2   1   1368.47   1435.39     23.45 o
  -5   2   1   1278.00   1216.84     19.63 o
  -4   2   1    243.92    244.74      8.76 o
  -3   2   1      2.17     11.25      5.96 <
  -2   2   1   1784.67   1809.42     18.56 o
  -1   2   1  11760.80  12537.00     65.47 o
   0   2   1  10379.60  11036.40     67.95 o
   1   2   1   1082.29   1016.83     14.02 o
   2   2   1  18647.20  18965.20    110.29 o
   3   2   1  18987.20  20381.50    107.77 o
   4   2   1   3810.16   3863.64     33.77 o
   5   2   1   1245.11   1284.83     22.03 o
   6   2   1  17442.30  17918.50    127.17 o
   7   2   1    120.87     68.91     11.48 o
   8   2   1    172.82    148.51     14.26 o
   9   2   1   1451.77   1341.73     31.14 o
  10   2   1    180.76    115.66     14.02 o
  11   2   1   1271.06   1350.52     34.03 o
  12   2   1   1278.31   1327.07     39.99 o
  13   2   1      4.82     10.50     14.49 <
  14   2   1    526.26    502.56     24.26 o
  15   2   1    335.85    320.45     22.70 o
  16   2   1    105.05     94.30     19.20 o
  17   2   1      8.34     54.04     24.29 <
  18   2   1    932.05   1017.53     46.81 o
  19   2   1     34.85     48.38     26.63 <
  20   2   1    716.10    903.45     52.42 o
  21   2   1    267.98    423.16     50.05 o
  22   2   1     21.11    -17.44     58.41 <
 -22   3   1     98.83    184.25     52.19 o
 -21   3   1    256.90    264.18     36.32 o
 -20   3   1     40.20     80.94     28.05 <
 -19   3   1     82.35     99.79     24.43 o
 -18   3   1    333.94    335.98     30.80 o
 -17   3   1     34.95     17.44     22.79 <
 -16   3   1   1494.44   1446.03     48.38 o
 -15   3   1    305.04    282.13     28.19 o
 -14   3   1    571.50    515.95     27.15 o
 -13   3   1   5721.29   5715.19     74.00 o
 -12   3   1   2309.63   2196.35     43.55 o
 -11   3   1     56.39     69.17     12.46 o
 -10   3   1     45.62     55.49     10.93 o
  -9   3   1   9488.55   9185.43     84.23 o
  -8   3   1    428.65    343.93     16.97 o
  -7   3   1      2.28     29.84      8.56 o
  -6   3   1   4355.77   4629.43     42.82 o
  -5   3   1     35.47     80.59      8.01 o
  -4   3   1   6664.42   6297.50     48.38 o
  -3   3   1   6746.45   6793.88     44.62 o
  -2   3   1   2344.41   2399.54     23.08 o
  -1   3   1     10.26     26.11      5.35 o
   0   3   1   8859.61   9341.58     50.92 o
   1   3   1  22161.40  22945.60    116.04 o
   2   3   1   6115.88   6397.84     44.76 o
   3   3   1   1705.58   1839.52     21.31 o
   4   3   1   2067.94   2117.35     25.50 o
   5   3   1     35.91     45.43      8.24 o
   6   3   1    793.36    853.46     17.55 o
   7   3   1   4390.63   4577.26     43.75 o
   8   3   1    962.24    969.64     21.69 o
   9   3   1   2208.38   2236.05     34.09 o
  10   3   1    235.28    211.20     13.88 o
  11   3   1    539.02    541.13     23.02 o
  12   3   1   4979.11   4766.78     62.23 o
  13   3   1    274.64    285.66     18.01 o
  14   3   1     13.41     -1.47     17.29 <
  15   3   1    606.42    549.90     33.80 o
  16   3   1   1025.55   1005.58     40.97 o
  17   3   1   5640.10   5684.86    104.91 o
  18   3   1     75.26     71.19     26.54 <
  19   3   1     53.54     64.34     26.43 <
  20   3   1    171.73    140.82     29.87 o
  21   3   1   1309.90   1346.62     79.32 o
  22   3   1    291.24    351.04     89.52 o
 -22   4   1    575.70    632.77     60.84 o
 -21   4   1   1483.78   1458.38     82.35 o
 -20   4   1    336.78    413.70     39.61 o
 -19   4   1    403.64    467.80     36.41 o
 -18   4   1     13.23     14.86     23.34 <
 -17   4   1    284.22    229.48     29.78 o
 -16   4   1    678.98    687.04     40.02 o
 -15   4   1     60.98     81.69     21.86 o
 -14   4   1   1987.86   1965.28     48.09 o
 -13   4   1    218.27    209.58     20.79 o
 -12   4   1   1493.61   1540.53     39.96 o
 -11   4   1     81.83     67.14     13.04 o
 -10   4   1   2840.09   2811.85     40.95 o
  -9   4   1   8820.64   8764.27     74.34 o
  -8   4   1   4353.14   4284.43     44.79 o
  -7   4   1  22823.90  23638.80    142.56 o
  -6   4   1     41.11     50.20      8.65 o
  -5   4   1  14667.20  14170.90     87.90 o
  -4   4   1  35552.20  36612.60    174.91 o
  -3   4   1  12828.70  12975.20     78.68 o
  -2   4   1  17002.40  18104.50     96.81 o
  -1   4   1   1927.97   2077.91     20.27 o
   0   4   1  36596.40  37885.20    160.54 o
   1   4   1   3664.60   3339.22     28.83 o
   2   4   1   1028.80   1077.50     18.04 o
   3   4   1    404.95    436.00     12.38 o
   4   4   1    296.38    314.06     10.73 o
   5   4   1   2008.61   1958.51     27.47 o
   6   4   1    502.97    470.98     15.24 o
   7   4   1    673.01    681.55     18.16 o
   8   4   1   4036.07   3854.59     40.77 o
   9   4   1    379.46    340.83     17.70 o
  10   4   1     29.19     50.66     13.16 o
  11   4   1   1247.69   1247.90     34.41 o
  12   4   1   6014.19   5762.88     79.66 o
  13   4   1   1146.33   1128.22     37.13 o
  14   4   1   1669.56   1587.00     48.64 o
  15   4   1   1383.58   1432.99     45.72 o
  16   4   1    214.39    267.07     30.39 o
  17   4   1   3870.45   3942.61     89.35 o
  18   4   1    277.31    273.86     30.71 o
  19   4   1   1143.10   1141.55     49.36 o
  20   4   1    970.60   1032.94     56.70 o
  21   4   1      0.77     18.13     47.19 <
  22   4   1    487.81    405.55     92.39 o
 -21   5   1   1259.22   1276.67     81.86 o
 -20   5   1    116.26    132.87     30.94 o
 -19   5   1    199.96    216.73     30.25 o
 -18   5   1     28.46    -12.29     25.94 <
 -17   5   1   4422.60   4634.46     98.72 o
 -16   5   1   1651.85   1561.41     57.46 o
 -15   5   1   3487.12   3402.06     80.10 o
 -14   5   1   2295.58   2275.63     57.63 o
 -13   5   1   2131.08   2178.74     54.65 o
 -12   5   1  12062.90  12234.90    130.44 o
 -11   5   1     68.95     62.37     17.75 o
 -10   5   1   1148.38   1167.34     33.02 o
  -9   5   1    117.51    118.15     12.81 o
  -8   5   1   6549.63   6568.88     59.42 o
  -7   5   1   5518.17   5607.83     54.62 o
  -6   5   1   9667.45   9575.92     66.51 o
  -5   5   1     32.51     46.09      8.99 o
  -4   5   1   4106.69   4141.41     38.78 o
  -3   5   1   4197.51   4148.67     39.09 o
  -2   5   1   9342.68   9213.42     62.57 o
  -1   5   1   2814.97   2502.22     25.53 o
   0   5   1  15804.10  15898.80     85.13 o
   1   5   1   7836.27   7429.48     50.28 o
   2   5   1    108.42     69.98      8.62 o
   3   5   1  25204.40  25445.10    140.62 o
   4   5   1   1627.99   1646.77     25.13 o
   5   5   1  30669.80  30574.00    184.54 o
   6   5   1     59.83     61.59     11.45 o
   7   5   1  10769.70  10541.70     75.82 o
   8   5   1  12391.40  12587.30     96.75 o
   9   5   1   5551.74   5644.99     65.23 o
  10   5   1  10354.90  10211.10    101.26 o
  11   5   1    379.34    365.61     21.77 o
  12   5   1   4796.23   4790.98     68.47 o
  13   5   1   1582.04   1481.31     44.47 o
  14   5   1   5973.34   5680.26     98.75 o
  15   5   1     46.01     56.27     28.31 <
  16   5   1   2672.58   2432.65     70.50 o
  17   5   1   1192.97   1126.13     51.64 o
  18   5   1    394.03    372.67     36.78 o
  19   5   1    961.95    985.72     47.86 o
  20   5   1    120.95    148.86     33.14 o
  21   5   1    501.53    363.50     91.32 o
 -20   6   1    625.39    528.35     51.93 o
 -19   6   1     43.44     54.02     28.66 <
 -18   6   1    611.96    619.47     43.06 o
 -17   6   1   1653.28   1646.42     62.31 o
 -16   6   1    172.73    119.02     27.85 o
 -15   6   1   1274.71   1238.70     51.88 o
 -14   6   1      4.41    -24.52     25.65 <
 -13   6   1   3643.40   3704.58     88.14 o
 -12   6   1    779.77    719.26     36.20 o
 -11   6   1    438.88    436.57     31.92 o
 -10   6   1   3761.44   3793.32     64.11 o
  -9   6   1   4469.76   4384.07     56.21 o
  -8   6   1     37.92     51.35     12.98 o
  -7   6   1    364.60    340.26     14.81 o
  -6   6   1    751.89    673.16     16.83 o
  -5   6   1   1150.17   1141.06     22.84 o
  -4   6   1    137.28    119.05     10.79 o
  -3   6   1    120.42    100.11     10.73 o
  -2   6   1    312.11    321.00     13.04 o
  -1   6   1   2033.89   2153.90     26.23 o
   0   6   1      2.16     -4.80      8.27 <
   1   6   1   5105.85   5275.32     46.12 o
   2   6   1   9765.50   9788.22     73.01 o
   3   6   1   3388.94   3472.44     37.88 o
   4   6   1   1365.06   1388.23     27.76 o
   5   6   1     98.43     83.91     12.12 o
   6   6   1   5545.86   5517.03     53.73 o
   7   6   1    500.68    478.50     17.93 o
   8   6   1    829.59    849.26     23.34 o
   9   6   1   2462.23   2453.78     44.53 o
  10   6   1   1557.09   1521.88     35.54 o
  11   6   1   1499.39   1433.86     40.74 o
  12   6   1     59.60     32.50     24.20 <
  13   6   1    419.07    368.71     35.19 o
  14   6   1    827.83    809.13     53.84 o
  15   6   1   1045.43   1105.72     61.97 o
  16   6   1     22.44    -43.55     35.80 <
  17   6   1    620.43    588.07     46.61 o
  18   6   1   1388.43   1424.58     67.55 o
  19   6   1     14.99    -36.43     43.84 <
  20   6   1     31.46     56.15     49.22 <
 -19   7   1      0.79    -28.05     51.15 <
 -18   7   1    851.30    911.35     57.08 o
 -17   7   1    543.40    531.07     45.77 o
 -16   7   1     65.62     38.34     31.06 <
 -15   7   1     13.95     -9.60     30.39 <
 -14   7   1     76.40     30.85     28.63 <
 -13   7   1     83.75     62.69     30.36 <
 -12   7   1      0.25    -25.85     24.38 <
 -11   7   1   1573.02   1476.22     39.38 o
 -10   7   1    277.74    266.40     20.73 o
  -9   7   1     61.21     86.92     17.15 o
  -8   7   1   2251.70   2203.60     41.73 o
  -7   7   1    344.67    391.09     19.20 o
  -6   7   1   6376.56   6422.71     65.00 o
  -5   7   1   3639.61   3623.29     44.59 o
  -4   7   1   1949.00   1952.84     36.03 o
  -3   7   1   6839.51   6785.35     65.15 o
  -2   7   1    518.25    518.17     16.97 o
  -1   7   1   5970.72   5833.40     49.24 o
   0   7   1    601.73    559.53     16.51 o
   1   7   1     34.76     34.55     11.60 <
   2   7   1   3215.12   3263.20     44.21 o
   3   7   1    340.10    332.30     18.16 o
   4   7   1     93.26     87.27     13.04 o
   5   7   1    287.02    308.77     16.14 o
   6   7   1    415.63    396.50     18.45 o
   7   7   1    873.04    876.97     25.45 o
   8   7   1   7262.17   7322.87     83.22 o
   9   7   1    982.82   1005.21     31.89 o
  10   7   1   1498.13   1541.86     38.23 o
  11   7   1   2395.89   2417.52     62.75 o
  12   7   1    501.95    440.94     36.00 o
  13   7   1   2955.52   2926.94     81.75 o
  14   7   1   1243.41   1366.48     67.66 o
  15   7   1   1314.23   1259.29     67.58 o
  16   7   1    205.24    214.70     38.98 o
  17   7   1    356.55    259.49     37.82 o
  18   7   1   1513.12   1350.93    101.44 o
  19   7   1     67.09    -37.04     65.75 <
 -18   8   1   1252.77   1491.72    143.05 o
 -17   8   1    185.78    106.41     41.41 <
 -16   8   1    889.20    908.08     48.87 o
 -15   8   1   1832.40   1833.30     64.83 o
 -14   8   1   1213.49   1126.19     51.56 o
 -13   8   1   1685.64   1643.12     63.27 o
 -12   8   1     32.15     54.88     24.35 <
 -11   8   1   4490.08   4609.65     87.82 o
 -10   8   1    779.76    767.34     38.20 o
  -9   8   1   3535.09   3519.74     67.00 o
  -8   8   1    484.42    504.04     23.60 o
  -7   8   1   6661.45   6816.43     79.26 o
  -6   8   1    104.16     89.44     13.59 o
  -5   8   1   4244.18   4262.22     53.06 o
  -4   8   1   2430.29   2399.71     47.51 o
  -3   8   1   2767.69   2757.78     46.81 o
  -2   8   1    870.81    915.66     24.93 o
  -1   8   1   3209.53   3143.98     41.12 o
   0   8   1  12032.00  12036.00     86.08 o
   1   8   1    876.65    823.35     23.83 o
   2   8   1   4099.62   4015.63     59.28 o
   3   8   1    190.52    171.27     17.70 o
   4   8   1  11188.60  11173.30     99.76 o
   5   8   1   1522.28   1516.53     30.77 o
   6   8   1   1748.49   1707.87     39.79 o
   7   8   1   1356.20   1387.82     39.67 o
   8   8   1   6749.10   6934.26     89.81 o
   9   8   1   1497.25   1542.38     51.38 o
  10   8   1    265.55    334.76     30.54 o
  11   8   1   5694.13   5745.27    101.06 o
  12   8   1   1138.23   1125.53     47.36 o
  13   8   1   1471.78   1529.43     62.95 o
  14   8   1      0.01    -18.10     28.86 <
  15   8   1   2564.61   2523.04     83.02 o
  16   8   1      7.97     19.17     34.38 <
  17   8   1    257.27    125.87     77.49 <
 -16   9   1    645.71    459.04     66.54 o
 -15   9   1   1358.40   1443.43     79.37 o
 -14   9   1   2206.10   2243.68     80.79 o
 -13   9   1    892.72    957.21     61.19 o
 -12   9   1   3170.09   3158.67     87.70 o
 -11   9   1   1065.86   1063.56     46.58 o
 -10   9   1   2960.84   2870.55     70.53 o
  -9   9   1     22.80      0.14     22.53 <
  -8   9   1   1780.22   1799.94     48.75 o
  -7   9   1    452.82    409.10     25.68 o
  -6   9   1    889.88    911.61     39.47 o
  -5   9   1    785.07    750.80     32.44 o
  -4   9   1   1581.88   1657.03     37.71 o
  -3   9   1    418.41    433.74     25.56 o
  -2   9   1   4164.74   4241.78     62.52 o
  -1   9   1   1208.51   1071.66     30.04 o
   0   9   1   4085.91   4104.89     56.76 o
   1   9   1   5932.03   5929.35     70.64 o
   2   9   1   4421.88   4534.15     73.76 o
   3   9   1  12097.30  12274.00    121.10 o
   4   9   1    226.38    222.80     26.37 o
   5   9   1  12278.10  12804.80    154.85 o
   6   9   1   1154.84   1177.11     52.66 o
   7   9   1   9569.00   9672.90    131.83 o
   8   9   1   6770.37   6928.74    110.78 o
   9   9   1   2319.35   2292.38     63.96 o
  10   9   1   6651.39   6563.76    111.21 o
  11   9   1    232.05    231.24     30.85 o
  12   9   1   3884.25   3923.12    100.40 o
  13   9   1     58.25     73.36     35.51 <
  14   9   1    613.03    612.09     69.08 o
  15   9   1    567.00    531.48     88.74 o
 -14  10   1      0.07     72.49     70.35 <
 -13  10   1    434.17    414.31     92.76 o
 -12  10   1     13.76     12.67     54.22 <
 -11  10   1    451.03    358.44     56.59 o
 -10  10   1      5.20     -2.40     34.32 <
  -9  10   1    434.81    459.07     39.44 o
  -8  10   1    113.83     77.93     28.34 <
  -7  10   1   1546.22   1554.24     53.47 o
  -6  10   1   1125.48   1118.41     46.15 o
  -5  10   1   2158.16   2131.20     60.58 o
  -4  10   1     31.73     38.43     23.05 <
  -3  10   1     83.51     46.12     26.60 <
  -2  10   1   7564.69   7622.00    126.94 o
  -1  10   1      5.02     44.15     33.83 <
   0  10   1     60.45     -4.45     26.92 <
   1  10   1    687.01    635.63     40.40 o
   2  10   1    580.23    625.19     41.52 o
   3  10   1    225.64    256.98     31.58 o
   4  10   1    257.48    214.18     27.41 o
   5  10   1      4.59      6.51     23.57 <
   6  10   1    165.25    142.41     29.90 o
   7  10   1    980.43    985.05     51.85 o
   8  10   1     12.84    -31.63     32.21 <
   9  10   1     54.78     21.77     30.97 <
  10  10   1   2062.47   2115.00     75.70 o
  11  10   1    369.05    334.18     56.42 o
  12  10   1    933.89   1072.52    126.28 o
  13  10   1    281.34    313.62     89.03 o
 -11  11   1      8.95    185.24     70.06 <
 -10  11   1    541.86    600.85     95.80 o
  -9  11   1      9.80     41.06     58.21 <
  -8  11   1    746.82    911.64    105.78 o
  -7  11   1    141.25    151.55     38.17 o
  -6  11   1    683.79    608.39     44.33 o
  -5  11   1    420.50    482.90     40.97 o
  -4  11   1    799.65    874.97     49.30 o
  -3  11   1    672.49    711.22     51.70 o
  -2  11   1    301.49    238.35     38.26 o
  -1  11   1    664.21    678.72     51.18 o
   0  11   1    236.64    270.74     38.78 o
   1  11   1    561.61    497.24     39.27 o
   2  11   1     13.55    -26.00     29.29 <
   3  11   1     57.93     49.71     28.51 <
   4  11   1    265.30    233.44     30.13 o
   5  11   1     87.79    101.75     27.41 o
   6  11   1     38.02     20.53     35.65 <
   7  11   1    462.02    514.94     52.08 o
   8  11   1    295.37    279.10     51.67 o
   9  11   1    135.63     48.90     38.78 <
  10  11   1     42.54     26.89     69.43 <
  -7  12   1    889.82    847.64    106.61 o
  -6  12   1      5.37    -35.16     42.71 <
  -5  12   1     60.96    104.30     39.85 <
  -4  12   1    329.57    295.26     43.92 o
  -3  12   1    481.14    458.55     49.68 o
  -2  12   1    172.27     37.21     38.86 <
  -1  12   1   1387.10   1426.51     72.26 o
   0  12   1   2498.22   2527.49     93.92 o
   1  12   1   3059.85   3002.96    101.44 o
   2  12   1    982.16   1036.18     64.02 o
   3  12   1    147.08    182.26     41.41 o
   4  12   1   9576.11   9979.44    205.30 o
   5  12   1    113.36    104.79     49.01 <
   6  12   1   1552.44   1559.67    100.37 o
   7  12   1   2169.87   2025.89    156.46 o
 -23   0   2     87.98     38.05     57.40 <
 -22   0   2    629.62    664.87    100.54 o
 -21   0   2    774.42    756.96     79.95 o
 -20   0   2   3207.26   3439.44    147.36 o
 -19   0   2     23.55     90.77     36.26 <
 -18   0   2   6557.46   6810.97    154.47 o
 -17   0   2   1135.47   1137.21     60.81 o
 -16   0   2   9744.36   9790.47    175.72 o
 -15   0   2     29.46     69.31     28.34 <
 -14   0   2   7868.71   7994.59    150.28 o
 -13   0   2  17902.10  18931.60    254.58 o
 -12   0   2  10135.70  10364.40    124.97 o
 -11   0   2  17820.40  17791.80    173.58 o
 -10   0   2   4098.66   4080.92     74.31 o
  -9   0   2  51170.80  51681.20    401.18 o
  -8   0   2   3366.58   3473.80     54.51 o
  -7   0   2  60518.90  61220.10    412.11 o
  -6   0   2    560.65    566.64     17.81 o
  -5   0   2  22838.80  23192.40    167.08 o
  -4   0   2 137505.00 143285.00   1073.80 o
  -3   0   2    171.21    257.50     10.61 o
  -2   0   2  23530.30  25939.90    208.08 o
  -1   0   2    168.50    147.27      9.37 o
   0   0   2  21510.70  22832.30    206.98 o
   1   0   2   1564.24   1526.82     32.04 o
   2   0   2  15366.00  15286.40    187.78 o
   3   0   2   8228.19   8291.41    123.41 o
   4   0   2  14033.20  14030.50    154.64 o
   5   0   2   1676.64   1770.61     44.39 o
   6   0   2   7281.62   8099.61    101.61 o
   7   0   2   3495.52   3523.36     65.35 o
   8   0   2  31388.40  32028.10    302.06 o
   9   0   2    587.48    710.93     34.41 o
  10   0   2   4493.47   4422.99     88.22 o
  11   0   2   6926.84   7048.94     97.62 o
  12   0   2   8830.76   8875.66    124.92 o
  13   0   2  11139.20  11657.80    167.60 o
  14   0   2    601.46    590.70     40.11 o
  15   0   2   4039.04   4002.06     96.32 o
  16   0   2    970.91   1023.40     52.89 o
  17   0   2   1901.69   1874.74     69.51 o
  18   0   2   3220.85   3549.47    117.63 o
  19   0   2   2906.52   2991.85    112.74 o
  20   0   2    215.01    198.85     52.45 o
 -23   1   2    389.49    367.64     59.02 o
 -22   1   2    334.89    342.80     58.24 o
 -21   1   2   1129.52   1221.90     68.36 o
 -20   1   2      5.12      4.54     28.42 <
 -19   1   2    647.25    733.60     46.01 o
 -18   1   2   1038.34   1125.79     46.18 o
 -17   1   2    559.66    590.99     30.45 o
 -16   1   2   3028.94   3073.89     64.89 o
 -15   1   2   6768.97   7077.75     98.57 o
 -14   1   2     41.56     65.93     20.50 o
 -13   1   2     45.72     58.84     20.10 <
 -12   1   2   5391.05   5393.30     68.18 o
 -11   1   2   1281.03   1359.31     30.94 o
 -10   1   2   2810.59   2862.71     45.72 o
  -9   1   2   3364.16   3418.91     47.68 o
  -8   1   2    471.52    501.55     18.45 o
  -7   1   2    474.77    522.77     16.68 o
  -6   1   2   9030.85   9284.67     71.71 o
  -5   1   2    510.07    436.92     13.30 o
  -4   1   2  56627.10  59519.40    314.49 o
  -3   1   2   1174.78   1182.38     16.92 o
  -2   1   2   3318.17   3608.78     28.63 o
  -1   1   2   1477.04   1421.95     16.74 o
   0   1   2   1075.12   1179.34     18.85 o
   1   1   2   9287.36   9990.22     74.40 o
   2   1   2   5634.04   6016.67     45.37 o
   3   1   2   5556.72   5775.74     46.29 o
   4   1   2    368.02    388.92     13.07 o
   5   1   2  41015.10  42070.00    246.36 o
   6   1   2    252.57    328.05     14.05 o
   7   1   2   9625.71   9902.41     86.75 o
   8   1   2    761.73    851.49     27.30 o
   9   1   2   4193.89   4405.79     60.20 o
  10   1   2    573.89    514.07     21.14 o
  11   1   2   2667.31   2656.28     43.26 o
  12   1   2     44.03     26.83     16.14 <
  13   1   2   1341.21   1383.83     36.72 o
  14   1   2   1261.72   1246.71     37.71 o
  15   1   2    248.09    235.72     22.50 o
  16   1   2   1715.80   1635.00     47.22 o
  17   1   2   2548.67   2592.96     60.00 o
  18   1   2    492.92    543.27     36.43 o
  19   1   2    271.42    262.85     34.50 o
  20   1   2    188.27    254.49     36.20 o
  21   1   2      1.30    114.77     85.56 <
 -23   2   2     20.93    -12.17     50.20 <
 -22   2   2    268.81    240.18     54.85 o
 -21   2   2    114.95     69.80     30.74 <
 -20   2   2     13.37    -15.76     28.68 <
 -19   2   2    215.87    182.69     28.60 o
 -18   2   2    459.86    555.53     34.55 o
 -17   2   2    974.59    983.35     41.12 o
 -16   2   2     18.79     42.33     19.11 <
 -15   2   2    112.51     85.48     18.30 o
 -14   2   2   2218.77   2220.98     49.10 o
 -13   2   2    610.96    635.86     26.20 o
 -12   2   2     59.20     57.31     14.05 o
 -11   2   2   2082.68   2000.29     33.74 o
 -10   2   2    720.73    724.11     21.43 o
  -9   2   2    995.87   1017.58     24.75 o
  -8   2   2   9864.43  10053.60     80.68 o
  -7   2   2   1683.40   1797.71     29.81 o
  -6   2   2   9260.83   9316.68     73.56 o
  -5   2   2     24.61     40.42      6.51 o
  -4   2   2  38983.10  41111.80    211.06 o
  -3   2   2  50364.30  53753.30    282.08 o
  -2   2   2   2706.28   2745.20     26.75 o
  -1   2   2  44656.30  48779.30    288.70 o
   0   2   2  13181.70  13472.50    111.04 o
   1   2   2  13147.70  13175.20    119.22 o
   2   2   2 104378.00 108444.00    616.98 o
   3   2   2  22739.20  23863.00    144.18 o
   4   2   2   1522.38   1574.36     22.47 o
   5   2   2   2325.91   2246.98     27.21 o
   6   2   2   9233.97   9126.53     70.61 o
   7   2   2   4154.04   4414.26     47.34 o
   8   2   2    112.17    105.14     11.80 o
   9   2   2     89.99     66.62     12.64 o
  10   2   2   4705.20   4485.71     57.08 o
  11   2   2   2433.09   2500.17     43.95 o
  12   2   2     22.50     -8.94     19.43 <
  13   2   2    145.42    156.20     20.56 o
  14   2   2   6881.33   7164.75     93.57 o
  15   2   2   1068.69    983.90     37.79 o
  16   2   2   1506.27   1639.42     48.17 o
  17   2   2    668.10    720.85     40.37 o
  18   2   2   4548.36   4695.93     94.21 o
  19   2   2   1769.99   1962.36     63.04 o
  20   2   2    351.58    402.05     40.11 o
  21   2   2   2166.36   2785.62    201.05 o
 -22   3   2      0.85      0.81     49.27 <
 -21   3   2    872.07   1008.36     55.87 o
 -20   3   2    121.45    145.16     29.52 o
 -19   3   2     22.94     12.67     23.65 <
 -18   3   2      3.99     14.40     22.73 <
 -17   3   2   2602.50   2624.53     65.15 o
 -16   3   2    502.41    496.02     28.48 o
 -15   3   2   2055.51   2020.80     51.93 o
 -14   3   2     62.59     70.21     17.20 o
 -13   3   2  11946.00  12039.20    114.19 o
 -12   3   2   5712.61   5637.50     64.45 o
 -11   3   2   3155.01   3146.93     44.39 o
 -10   3   2  17283.80  17955.10    120.58 o
  -9   3   2   4353.39   4263.98     52.42 o
  -8   3   2  20024.20  19721.20    130.44 o
  -7   3   2  11496.30  11884.90     81.14 o
  -6   3   2  14706.10  14784.90     89.15 o
  -5   3   2   6028.76   6318.70     50.46 o
  -4   3   2   7510.10   7409.76     58.93 o
  -3   3   2  21946.40  22241.40    114.51 o
  -2   3   2    210.25    188.74      9.48 o
  -1   3   2   4862.45   5031.07     38.43 o
   0   3   2     29.45     28.25      7.49 o
   1   3   2      6.02     22.53      8.15 <
   2   3   2    108.91    129.95     10.53 o
   3   3   2    162.87    207.85      9.25 o
   4   3   2   2863.50   2887.61     30.82 o
   5   3   2     93.04     61.56      8.27 o
   6   3   2   9473.23   9458.57     73.79 o
   7   3   2   9329.71   9094.06     74.11 o
   8   3   2   1245.53   1325.25     29.00 o
   9   3   2  11699.80  11700.20     97.22 o
  10   3   2    349.66    314.87     18.13 o
  11   3   2  11864.40  11486.80    112.25 o
  12   3   2   5658.33   5528.11     78.85 o
  13   3   2   2248.46   2047.80     48.78 o
  14   3   2   3204.03   3256.29     61.48 o
  15   3   2    296.59    314.55     30.36 o
  16   3   2   3726.09   3648.62     81.14 o
  17   3   2      5.35     23.94     25.33 <
  18   3   2    735.31    679.41     41.35 o
  19   3   2    340.67    369.89     36.00 o
  20   3   2    123.11     34.21     33.66 <
  21   3   2    127.79     55.46     74.46 <
  22   3   2      1.96     62.29     72.72 <
 -22   4   2   1099.29   1249.87    133.16 o
 -21   4   2    688.25    750.83     58.15 o
 -20   4   2   3027.88   3220.35     86.98 o
 -19   4   2    488.19    583.70     39.24 o
 -18   4   2   3935.99   3978.76     84.46 o
 -17   4   2    157.77    153.98     28.19 o
 -16   4   2   3286.23   3160.78     76.77 o
 -15   4   2   1681.62   1762.20     50.43 o
 -14   4   2   7101.29   6752.06     89.52 o
 -13   4   2   5659.92   5588.45     78.65 o
 -12   4   2   1344.60   1376.98     36.15 o
 -11   4   2  13182.60  13293.40    101.75 o
 -10   4   2   2337.17   2331.18     37.74 o
  -9   4   2   9783.84   9650.20     76.16 o
  -8   4   2   2084.61   2107.43     32.10 o
  -7   4   2  16960.30  17653.70    107.48 o
  -6   4   2    141.95    188.62     11.94 o
  -5   4   2  14639.30  15000.10     95.57 o
  -4   4   2  17196.90  18132.80    103.00 o
  -3   4   2   5195.11   5120.68     42.48 o
  -2   4   2   5272.41   5421.20     42.94 o
  -1   4   2   1759.45   1663.89     19.40 o
   0   4   2  12758.00  12321.20     71.94 o
   1   4   2    343.38    410.29     11.25 o
   2   4   2   5738.13   5926.77     47.02 o
   3   4   2     43.52     43.49      8.79 o
   4   4   2  20646.30  20425.00    122.37 o
   5   4   2    517.22    424.66     14.63 o
   6   4   2   1276.15   1320.77     28.45 o
   7   4   2   1044.60    923.61     22.96 o
   8   4   2  11308.40  11795.80     94.58 o
   9   4   2   3640.57   3673.43     52.37 o
  10   4   2     37.38     22.79     13.56 <
  11   4   2   3615.45   3424.81     51.99 o
  12   4   2   2199.33   2200.89     44.04 o
  13   4   2    951.89    887.49     30.10 o
  14   4   2    202.53    158.37     20.70 o
  15   4   2   1963.92   1781.46     69.25 o
  16   4   2    193.18    266.98     36.12 o
  17   4   2    593.96    533.82     41.61 o
  18   4   2    323.09    294.16     32.27 o
  19   4   2    566.64    586.94     38.72 o
  20   4   2     29.47     16.16     39.50 <
  21   4   2    114.27     58.53     68.24 <
 -21   5   2     28.55     55.20     45.43 <
 -20   5   2     25.71     17.32     26.89 <
 -19   5   2   1198.24   1221.24     51.70 o
 -18   5   2    345.55    327.27     35.31 o
 -17   5   2    315.45    327.68     34.35 o
 -16   5   2    612.87    581.15     38.98 o
 -15   5   2    252.53    264.26     29.55 o
 -14   5   2   1844.73   1860.98     47.22 o
 -13   5   2   2948.92   2855.60     56.44 o
 -12   5   2     61.30     48.93     17.00 <
 -11   5   2      5.15     18.10     16.77 <
 -10   5   2   1717.75   1643.96     39.56 o
  -9   5   2    630.81    618.43     22.15 o
  -8   5   2    440.07    412.02     16.05 o
  -7   5   2   7380.49   7430.67     58.67 o
  -6   5   2    176.82    164.30     10.64 o
  -5   5   2   2314.72   2206.03     29.18 o
  -4   5   2   6747.42   6992.24     57.60 o
  -3   5   2   2728.93   2628.15     32.33 o
  -2   5   2  20132.10  20521.30    120.12 o
  -1   5   2    103.95    122.43      8.56 o
   0   5   2  25673.50  26352.10    131.91 o
   1   5   2   4213.12   3920.72     38.05 o
   2   5   2   1071.71   1086.90     21.63 o
   3   5   2  31315.10  32175.30    178.50 o
   4   5   2   1825.66   1838.13     29.35 o
   5   5   2   3316.55   3129.96     39.93 o
   6   5   2   5734.27   5703.66     58.18 o
   7   5   2    299.58    289.48     14.69 o
   8   5   2    677.59    657.78     20.24 o
   9   5   2     20.22      2.40     13.85 <
  10   5   2     16.29     12.12     14.95 <
  11   5   2    137.99    137.21     17.73 o
  12   5   2   1014.71   1044.91     33.28 o
  13   5   2    261.76    276.61     27.01 o
  14   5   2     24.38     10.47     30.01 <
  15   5   2    551.11    580.03     48.23 o
  16   5   2      3.66    -22.38     29.41 <
  17   5   2   2016.61   2041.70     67.89 o
  18   5   2    925.32   1055.17     52.37 o
  19   5   2    653.83    634.68     54.51 o
  20   5   2    605.84    646.53     56.65 o
 -20   6   2    182.60    212.45     43.46 o
 -19   6   2     52.06     56.18     29.35 <
 -18   6   2    698.82    720.33     46.12 o
 -17   6   2    155.41    140.01     30.22 o
 -16   6   2      1.11      7.55     25.48 <
 -15   6   2   1286.24   1350.32     53.47 o
 -14   6   2     15.64     -8.21     23.22 <
 -13   6   2    459.34    446.17     33.14 o
 -12   6   2    825.77    872.37     32.91 o
 -11   6   2    159.98    182.26     19.49 o
 -10   6   2   3261.18   3260.17     57.40 o
  -9   6   2   1627.80   1579.54     36.15 o
  -8   6   2    947.00    900.30     23.34 o
  -7   6   2   1032.92    973.14     22.29 o
  -6   6   2    268.62    227.86     12.55 o
  -5   6   2    150.39    128.33     10.70 o
  -4   6   2    112.24     92.01      9.95 o
  -3   6   2    623.73    630.72     16.45 o
  -2   6   2   1151.23   1144.67     21.69 o
  -1   6   2   2932.60   3006.57     31.29 o
   0   6   2   3884.99   3800.95     37.16 o
   1   6   2    652.38    624.21     15.96 o
   2   6   2   4126.37   4078.00     44.07 o
   3   6   2   2164.44   2137.65     31.46 o
   4   6   2   3175.87   3032.74     41.03 o
   5   6   2  12376.50  12456.70     91.87 o
   6   6   2   3624.75   3440.28     42.13 o
   7   6   2   4846.87   4913.32     52.51 o
   8   6   2    593.82    559.38     21.72 o
   9   6   2    313.53    274.33     18.10 o
  10   6   2  10374.30  10187.30    102.71 o
  11   6   2     15.83      6.97     18.04 <
  12   6   2   4749.63   4744.57    114.19 o
  13   6   2    239.65    360.18     40.37 o
  14   6   2   1372.21   1310.30     66.45 o
  15   6   2    607.92    585.69     55.35 o
  16   6   2    112.21    118.18     35.39 o
  17   6   2    663.82    513.49     56.47 o
  18   6   2    370.49    261.43     40.54 o
  19   6   2    201.03     99.62     55.75 <
  20   6   2     42.89     99.64     70.84 <
 -19   7   2    267.93    265.83     51.27 o
 -18   7   2      8.35   -108.06     34.87 <
 -17   7   2   1549.16   1601.43     68.73 o
 -16   7   2     17.91    -13.85     33.63 <
 -15   7   2    233.99    150.51     31.98 o
 -14   7   2   1258.76   1320.31     58.96 o
 -13   7   2   3155.96   3087.77     84.84 o
 -12   7   2    769.17    741.41     38.28 o
 -11   7   2    449.05    417.72     25.82 o
 -10   7   2    369.54    353.41     20.94 o
  -9   7   2     31.70     41.61     14.14 <
  -8   7   2   5227.77   5252.94     55.58 o
  -7   7   2   1860.05   1874.37     32.99 o
  -6   7   2   3125.82   3138.05     41.99 o
  -5   7   2     21.25     18.42     11.97 <
  -4   7   2    351.89    357.34     15.70 o
  -3   7   2   8094.79   8265.27     69.95 o
  -2   7   2   4890.27   5059.03     51.47 o
  -1   7   2     91.94     83.16     10.03 o
   0   7   2    372.97    370.56     14.60 o
   1   7   2   2021.74   2046.10     32.21 o
   2   7   2     80.64     42.91     14.05 o
   3   7   2   2255.36   2236.94     42.30 o
   4   7   2    358.13    374.49     19.40 o
   5   7   2    250.19    219.50     15.53 o
   6   7   2    287.07    279.10     17.52 o
   7   7   2   1373.32   1422.84     34.55 o
   8   7   2    634.73    608.45     28.71 o
   9   7   2    300.12    296.71     25.10 o
  10   7   2    222.58    221.96     26.57 o
  11   7   2     57.68     40.83     23.34 <
  12   7   2   1890.68   2080.83     68.56 o
  13   7   2     36.32      6.27     27.59 <
  14   7   2    437.67    357.29     38.02 o
  15   7   2    195.27    163.52     39.41 o
  16   7   2    436.34    337.22     42.74 o
  17   7   2    613.03    643.67     55.98 o
  18   7   2    712.40    577.80     72.58 o
 -18   8   2   1189.26   1194.38     79.03 o
 -17   8   2    595.92    593.73     53.55 o
 -16   8   2    776.61    722.87     50.98 o
 -15   8   2    635.42    697.11     43.14 o
 -14   8   2    240.62    132.81     31.17 o
 -13   8   2    669.61    616.09     39.01 o
 -12   8   2   1306.16   1219.82     48.52 o
 -11   8   2   2260.66   2240.79     60.52 o
 -10   8   2    106.21     72.38     22.67 o
  -9   8   2    104.72     63.35     18.27 o
  -8   8   2      3.22     -9.86     16.71 <
  -7   8   2     22.51     -8.85     15.64 <
  -6   8   2    208.44    185.12     16.19 o
  -5   8   2    657.12    667.50     21.74 o
  -4   8   2     11.01     18.16     12.55 <
  -3   8   2   2609.04   2680.17     40.89 o
  -2   8   2      9.24      3.27     12.12 <
  -1   8   2   2117.44   2056.74     35.36 o
   0   8   2   9291.11   9060.78     79.89 o
   1   8   2   3049.74   2955.45     51.04 o
   2   8   2   3906.38   3855.75     60.23 o
   3   8   2   1068.19   1036.87     27.99 o
   4   8   2   6556.27   6755.56     73.53 o
   5   8   2   2240.11   2217.69     43.58 o
   6   8   2     24.59     39.88     17.09 <
   7   8   2   1982.42   2003.48     47.39 o
   8   8   2    121.72    109.07     22.01 o
   9   8   2   4453.22   4546.93     86.52 o
  10   8   2   1005.33   1136.14     46.99 o
  11   8   2    455.47    416.80     33.25 o
  12   8   2      9.67      9.74     27.67 <
  13   8   2    305.99    290.35     36.72 o
  14   8   2   1157.82   1055.38     55.52 o
  15   8   2     62.73     43.06     31.26 <
  16   8   2    168.62      8.07     59.80 <
  17   8   2    112.30     68.70     71.91 <
 -16   9   2    205.98    276.32     44.68 o
 -15   9   2      1.24     -6.59     34.99 <
 -14   9   2    178.80    104.33     30.91 o
 -13   9   2    127.86    145.22     33.54 o
 -12   9   2    234.57    217.94     33.89 o
 -11   9   2   1495.71   1478.04     70.06 o
 -10   9   2    267.00    246.80     28.28 o
  -9   9   2    527.84    472.92     28.60 o
  -8   9   2     38.99     16.94     19.46 <
  -7   9   2   1124.57   1140.59     39.12 o
  -6   9   2    362.88    263.08     25.13 o
  -5   9   2     68.83     75.82     19.08 o
  -4   9   2    179.68    155.42     19.84 o
  -3   9   2    480.40    456.50     29.41 o
  -2   9   2    109.67    125.73     17.87 o
  -1   9   2    216.87    177.66     20.70 o
   0   9   2    339.63    300.52     18.91 o
   1   9   2   1973.02   1915.11     53.26 o
   2   9   2    417.74    373.39     25.21 o
   3   9   2     13.97     26.49     18.01 <
   4   9   2   2218.82   2286.19     54.33 o
   5   9   2   1695.81   1664.70     60.15 o
   6   9   2    262.05    194.81     31.72 o
   7   9   2    632.94    608.68     35.19 o
   8   9   2    566.09    659.52     38.11 o
   9   9   2    530.53    575.14     37.21 o
  10   9   2     85.88    108.90     31.89 o
  11   9   2     21.40      5.67     28.68 <
  12   9   2     86.53    118.53     33.37 o
  13   9   2    262.98    190.56     40.28 o
  14   9   2    173.79    203.71     49.56 o
  15   9   2    191.20    136.46     64.08 <
 -14  10   2    101.77    203.11     70.50 <
 -13  10   2    844.46    780.04    101.18 o
 -12  10   2      2.39    107.25     40.66 <
 -11  10   2    237.40    311.25     44.59 o
 -10  10   2    313.44    312.79     40.89 o
  -9  10   2     13.01     30.54     32.59 <
  -8  10   2     23.83     -9.14     23.36 <
  -7  10   2     16.79     21.66     26.49 <
  -6  10   2    651.17    671.69     42.33 o
  -5  10   2     98.79     67.06     26.66 <
  -4  10   2    140.15     96.20     23.60 o
  -3  10   2    982.62   1041.90     48.20 o
  -2  10   2    101.78    116.42     30.51 o
  -1  10   2    492.39    490.10     37.82 o
   0  10   2    818.85    827.55     46.09 o
   1  10   2      7.11     22.53     25.39 <
   2  10   2   1653.05   1712.81     62.63 o
   3  10   2    145.73    152.27     30.39 o
   4  10   2   1771.35   1660.16     56.44 o
   5  10   2    986.81    928.23     49.65 o
   6  10   2      7.49    -20.56     30.13 <
   7  10   2   1981.24   2082.88     73.62 o
   8  10   2     20.32     -6.48     31.81 <
   9  10   2    718.46    596.77     46.06 o
  10  10   2    168.44    112.22     33.95 o
  11  10   2      3.54     22.09     33.14 <
  12  10   2    379.94    398.64     60.32 o
  13  10   2      0.82    -96.93     60.43 <
 -11  11   2    427.72    481.16     88.63 o
 -10  11   2      9.91     48.26     56.99 <
  -9  11   2    227.51    244.05     65.52 o
  -8  11   2    174.84    191.80     65.47 <
  -7  11   2      3.69     18.97     33.54 <
  -6  11   2      6.31     -0.32     27.67 <
  -5  11   2    591.77    709.16     46.76 o
  -4  11   2     18.95    -16.45     27.59 <
  -3  11   2     70.95     94.67     30.91 o
  -2  11   2    496.69    480.61     46.18 o
  -1  11   2      8.84     14.28     33.11 <
   0  11   2     50.25     51.73     27.79 <
   1  11   2   1245.13   1278.23     57.14 o
   2  11   2     68.45     87.44     29.12 o
   3  11   2   1211.70   1160.43     56.88 o
   4  11   2    644.45    764.86     49.13 o
   5  11   2     44.72     59.65     30.28 <
   6  11   2   1846.71   1788.20     71.28 o
   7  11   2      5.66    -21.31     31.20 <
   8  11   2   2690.93   2807.14    102.36 o
   9  11   2    548.20    688.87     72.96 o
  -5  12   2      6.66      6.48     36.55 <
  -4  12   2    155.92    194.37     37.07 o
  -3  12   2     26.60     -1.62     33.80 <
  -2  12   2      0.46    -39.96     39.59 <
  -1  12   2     44.16    -55.20     47.51 <
   0  12   2      0.60     -4.83     38.40 <
   1  12   2    262.06    245.70     41.78 o
   2  12   2    237.85    332.10     45.25 o
   3  12   2     81.54    180.29     51.56 o
   4  12   2     89.07    127.29     49.10 <
   5  12   2    224.63    173.90     65.23 <
   6  12   2    163.23    230.78     79.43 <
   7  12   2     80.12    140.30     67.00 <
 -23   1   3    341.01    380.65     88.08 o
 -22   1   3    135.84    101.81     45.72 <
 -21   1   3    540.83    575.86     51.99 o
 -20   1   3   3038.53   3120.93    101.93 o
 -19   1   3    604.12    603.71     42.68 o
 -18   1   3   2026.11   2195.82     55.35 o
 -17   1   3   9703.80  10283.20    122.46 o
 -16   1   3   1403.80   1485.42     44.24 o
 -15   1   3   4527.18   4594.64     71.10 o
 -14   1   3   5031.81   5256.64     82.03 o
 -13   1   3  34969.70  35337.80    226.53 o
 -12   1   3  10236.20  10385.60     92.36 o
 -11   1   3    106.68    155.22     14.60 o
 -10   1   3  32082.50  31681.80    192.90 o
  -9   1   3   3255.81   3018.72     37.82 o
  -8   1   3  17170.10  16108.30     95.68 o
  -7   1   3  19885.80  19241.90    108.49 o
  -6   1   3   6978.48   6758.14     55.61 o
  -5   1   3     45.06     72.32      7.78 o
  -4   1   3   1021.63    954.08     16.83 o
  -3   1   3  54743.30  55521.60    307.00 o
  -2   1   3   2360.97   2307.35     25.48 o
  -1   1   3     23.93     47.91      4.86 o
   0   1   3    267.40    330.83      9.66 o
   1   1   3   8312.85   8292.07     57.92 o
   2   1   3   6769.69   6848.21     57.28 o
   3   1   3   1713.05   1580.72     23.80 o
   4   1   3    669.73    623.95     17.03 o
   5   1   3  27494.30  27934.00    173.61 o
   6   1   3    723.41    779.63     21.05 o
   7   1   3  16534.80  16311.70    124.48 o
   8   1   3  16022.60  15549.20    133.65 o
   9   1   3   1909.42   1821.77     38.17 o
  10   1   3  10347.80  10382.50     88.57 o
  11   1   3    136.79    169.74     15.27 o
  12   1   3  21828.30  21982.30    169.22 o
  13   1   3   3106.43   3132.15     58.32 o
  14   1   3     79.92     70.09     18.77 o
  15   1   3   6508.92   6660.63     90.62 o
  16   1   3   1675.13   1645.29     46.29 o
  17   1   3   4129.04   4412.87     79.61 o
  18   1   3   1540.21   1672.91     56.73 o
  19   1   3    980.24   1032.27     53.58 o
  20   1   3    290.32    357.55     60.12 o
 -22   2   3    452.00    477.75     66.74 o
 -21   2   3      7.52    -14.83     33.92 <
 -20   2   3     73.90     96.35     30.13 o
 -19   2   3    871.27    830.64     48.64 o
 -18   2   3     56.31     70.32     22.73 o
 -17   2   3    862.03    910.02     39.64 o
 -16   2   3    417.57    460.95     27.09 o
 -15   2   3    285.48    268.11     22.79 o
 -14   2   3   1542.38   1498.49     38.05 o
 -13   2   3    284.39    274.88     19.98 o
 -12   2   3      0.26     23.88     14.78 <
 -11   2   3   2996.10   2976.01     42.51 o
 -10   2   3   1239.43   1262.79     27.33 o
  -9   2   3   3157.59   3073.25     41.52 o
  -8   2   3    213.75    214.59     15.61 o
  -7   2   3   1832.53   2044.97     34.53 o
  -6   2   3   9711.11   9862.04     77.84 o
  -5   2   3   8513.79   8926.40     69.54 o
  -4   2   3   6393.82   6181.44     49.79 o
  -3   2   3  20942.30  22060.80    116.24 o
  -2   2   3   9885.28  10088.10     67.14 o
  -1   2   3   8730.05   8960.73     63.07 o
   0   2   3   1479.19   1503.81     30.80 o
   1   2   3     32.87     55.14      8.01 o
   2   2   3   1905.45   1886.02     28.34 o
   3   2   3   8503.70   8534.04     69.72 o
   4   2   3     57.46     57.25      9.05 o
   5   2   3   4271.15   4556.15     48.12 o
   6   2   3     10.49     37.19      9.46 o
   7   2   3     60.98     78.48     10.61 o
   8   2   3   2530.90   2474.92     38.83 o
   9   2   3    954.89    953.27     26.34 o
  10   2   3      6.71      6.04     12.78 <
  11   2   3   2713.89   2669.90     50.83 o
  12   2   3     84.13     41.81     19.95 <
  13   2   3    658.04    620.19     28.02 o
  14   2   3   2177.33   2375.08     65.29 o
  15   2   3    118.79    166.93     23.36 o
  16   2   3   2879.56   2945.47     63.88 o
  17   2   3    274.55    326.95     31.08 o
  18   2   3    168.62    194.52     29.96 o
  19   2   3    361.17    378.37     33.83 o
  20   2   3     92.13    135.76     48.84 <
 -22   3   3    672.75    717.00     77.78 o
 -21   3   3    256.48    164.68     53.15 o
 -20   3   3   1326.47   1382.01     57.86 o
 -19   3   3      5.83    -18.82     24.87 <
 -18   3   3     25.31     21.60     23.13 <
 -17   3   3   2368.69   2566.59     64.69 o
 -16   3   3    239.62    236.79     25.88 o
 -15   3   3    269.42    263.34     23.94 o
 -14   3   3      6.87     31.78     16.60 <
 -13   3   3   2626.80   2630.37     51.85 o
 -12   3   3   4778.07   4758.94     64.22 o
 -11   3   3      9.01     11.54     12.78 <
 -10   3   3   1887.03   1711.57     31.72 o
  -9   3   3      7.43     50.72     12.35 o
  -8   3   3   5489.30   5377.40     57.98 o
  -7   3   3  11203.10  10667.10     79.40 o
  -6   3   3   9635.18   9761.41     67.23 o
  -5   3   3     32.18     45.51      8.04 o
  -4   3   3    152.43    193.45      9.11 o
  -3   3   3  34803.20  35369.90    185.09 o
  -2   3   3    424.09    444.70     14.00 o
  -1   3   3   2426.82   2420.82     36.06 o
   0   3   3   1891.27   1964.64     29.70 o
   1   3   3   6035.27   5844.01     60.32 o
   2   3   3   2212.14   2066.57     29.44 o
   3   3   3   3744.22   3698.50     37.07 o
   4   3   3  10199.00  10345.10     65.21 o
   5   3   3   4570.47   4365.57     44.44 o
   6   3   3    360.30    369.89     15.30 o
   7   3   3    642.07    730.36     23.02 o
   8   3   3  25853.40  25238.00    180.90 o
   9   3   3    406.36    427.41     17.03 o
  10   3   3   4531.73   4526.28     60.03 o
  11   3   3   4711.23   4659.96     66.33 o
  12   3   3  10875.10  10683.10    111.44 o
  13   3   3  12589.90  11852.20    132.81 o
  14   3   3    321.91    319.26     31.06 o
  15   3   3   3331.46   3423.57     93.77 o
  16   3   3      7.43     28.31     26.31 <
  17   3   3   4598.67   4455.73     92.27 o
  18   3   3   1385.43   1451.03     55.66 o
  19   3   3   1909.16   1932.40     72.69 o
  20   3   3    209.35    243.88     81.49 <
 -21   4   3   1192.01   1212.59     68.88 o
 -20   4   3   1059.80   1173.41     55.92 o
 -19   4   3    344.71    363.07     34.21 o
 -18   4   3   1698.30   1684.21     56.04 o
 -17   4   3    797.17    803.75     41.00 o
 -16   4   3   4779.80   4877.84     96.09 o
 -15   4   3     28.58     32.01     23.88 <
 -14   4   3    802.81    837.44     33.37 o
 -13   4   3   2301.02   2298.91     53.47 o
 -12   4   3  10060.10   9946.42    100.43 o
 -11   4   3   9533.07   9426.04     94.41 o
 -10   4   3    659.88    722.09     22.38 o
  -9   4   3   4668.23   4514.17     51.18 o
  -8   4   3   5049.78   5192.36     47.25 o
  -7   4   3  14145.70  14286.10     96.81 o
  -6   4   3    379.14    360.35     13.27 o
  -5   4   3     10.68     37.30      8.44 o
  -4   4   3    260.92    199.81      9.95 o
  -3   4   3   1173.58   1112.14     19.34 o
  -2   4   3    605.32    671.00     15.50 o
  -1   4   3   6061.19   5979.49     51.56 o
   0   4   3     49.33     67.17      8.94 o
   1   4   3   7349.16   7624.92     56.21 o
   2   4   3   5656.98   5736.30     50.08 o
   3   4   3   4840.84   4651.75     52.08 o
   4   4   3  11657.90  11036.30     86.43 o
   5   4   3  13734.60  13737.60     91.43 o
   6   4   3   3922.21   3826.63     42.54 o
   7   4   3     81.86     98.75     11.51 o
   8   4   3  14262.30  13976.70    102.31 o
   9   4   3   2846.21   2657.01     44.50 o
  10   4   3   4201.57   4127.27     60.61 o
  11   4   3   4950.50   4863.01     68.76 o
  12   4   3    247.28    166.47     19.37 o
  13   4   3   2113.34   2148.78     47.10 o
  14   4   3   1045.37    974.93     39.70 o
  15   4   3   1555.80   1466.94     63.27 o
  16   4   3    487.14    372.79     38.92 o
  17   4   3   1061.08   1144.09     60.55 o
  18   4   3    319.74    238.90     31.49 o
  19   4   3     52.94     27.24     31.78 <
  20   4   3    214.09    456.38     92.59 o
 -21   5   3   1650.61   1945.41    118.32 o
 -20   5   3    561.84    588.96     41.09 o
 -19   5   3   1919.83   2034.65     64.40 o
 -18   5   3    442.11    438.77     37.53 o
 -17   5   3   4835.07   4832.33     99.73 o
 -16   5   3    536.06    481.31     36.15 o
 -15   5   3   2439.51   2321.41     66.13 o
 -14   5   3    295.13    283.52     26.57 o
 -13   5   3  16139.20  16042.70    148.40 o
 -12   5   3    687.00    674.21     31.55 o
 -11   5   3   1933.73   1842.30     46.06 o
 -10   5   3   8805.95   8540.75    101.03 o
  -9   5   3   7094.50   6871.55     66.22 o
  -8   5   3  11723.60  12013.70     82.93 o
  -7   5   3     25.48     28.60      9.51 o
  -6   5   3  20803.00  20780.70    107.02 o
  -5   5   3     99.13    109.42     10.09 o
  -4   5   3  31551.60  31845.70    168.75 o
  -3   5   3  10008.40   9901.25     74.11 o
  -2   5   3  22521.60  22587.40    132.55 o
  -1   5   3   3417.01   3051.54     34.06 o
   0   5   3    112.53     86.05     10.24 o
   1   5   3  49043.70  49175.00    230.17 o
   2   5   3   3694.79   3819.37     45.89 o
   3   5   3   5221.85   5180.97     57.95 o
   4   5   3   9797.10  10056.40     79.63 o
   5   5   3  18293.00  18587.90    124.11 o
   6   5   3   1916.23   1829.23     33.74 o
   7   5   3   1598.20   1531.80     28.31 o
   8   5   3   1852.64   1798.43     32.82 o
   9   5   3     64.89     68.65     13.56 o
  10   5   3    202.78    177.08     17.81 o
  11   5   3      9.34    -21.25     16.25 <
  12   5   3   3779.03   3858.67     67.52 o
  13   5   3    213.59    271.17     34.47 o
  14   5   3     22.61      4.34     34.29 <
  15   5   3     37.92     17.81     37.42 <
  16   5   3   2149.50   2344.34     99.79 o
  17   5   3     80.56    146.17     39.59 o
  18   5   3    126.39    140.53     38.98 o
  19   5   3      0.70     25.10     33.86 <
  20   5   3     14.04      2.17     45.69 <
 -20   6   3     33.90     47.60     36.29 <
 -19   6   3    196.20    180.26     32.21 o
 -18   6   3    381.64    407.54     37.91 o
 -17   6   3    177.69    192.00     31.03 o
 -16   6   3     14.89      5.67     26.40 <
 -15   6   3     45.53     64.22     25.07 <
 -14   6   3    439.64    368.16     32.07 o
 -13   6   3      1.43     11.83     23.68 <
 -12   6   3     11.68     -2.11     17.15 <
 -11   6   3    342.91    384.70     25.97 o
 -10   6   3   2825.87   2837.01     47.51 o
  -9   6   3    809.56    769.40     23.36 o
  -8   6   3   4379.37   4418.31     48.72 o
  -7   6   3    392.83    365.41     16.28 o
  -6   6   3   6422.27   6455.59     60.84 o
  -5   6   3   2228.67   2271.06     34.55 o
  -4   6   3   5036.01   5064.15     45.43 o
  -3   6   3   6489.78   6703.72     55.23 o
  -2   6   3   1962.48   2061.02     26.86 o
  -1   6   3   4958.71   5075.02     43.40 o
   0   6   3     35.07     64.05      8.99 o
   1   6   3   4517.75   4512.40     41.96 o
   2   6   3   3234.90   3240.79     42.25 o
   3   6   3    172.12    176.42     15.09 o
   4   6   3    373.17    373.94     16.94 o
   5   6   3   2846.44   2873.56     42.59 o
   6   6   3    456.99    438.54     18.19 o
   7   6   3     38.11     42.51     13.47 o
   8   6   3    294.54    272.91     18.16 o
   9   6   3   2506.54   2519.86     47.71 o
  10   6   3   3769.56   3751.07     55.23 o
  11   6   3   4440.04   4428.52     78.80 o
  12   6   3   1146.51   1222.60     55.78 o
  13   6   3    692.01    744.18     52.60 o
  14   6   3   5642.42   5904.71    136.71 o
  15   6   3      4.55     52.31     33.17 <
  16   6   3   3018.42   3055.64    102.80 o
  17   6   3    168.31    187.75     40.14 o
  18   6   3    712.40    728.77     66.30 o
  19   6   3    625.44    592.23     74.46 o
 -19   7   3     88.30     57.37     37.24 <
 -18   7   3    284.93    283.12     35.48 o
 -17   7   3     92.46     93.63     28.57 o
 -16   7   3      7.69     20.88     26.05 <
 -15   7   3   1173.18   1209.64     52.97 o
 -14   7   3     16.99     -8.73     28.71 <
 -13   7   3    190.83    156.09     29.75 o
 -12   7   3    137.09    177.02     21.72 o
 -11   7   3    449.62    457.83     25.04 o
 -10   7   3    346.51    338.20     21.51 o
  -9   7   3   1517.53   1513.67     34.12 o
  -8   7   3    158.10    164.42     15.64 o
  -7   7   3    107.75     71.16     13.76 o
  -6   7   3   2166.89   2124.08     36.69 o
  -5   7   3      0.39     32.96     12.95 <
  -4   7   3     96.07    110.37     12.93 o
  -3   7   3   6927.47   7015.98     66.80 o
  -2   7   3    323.94    325.02     15.18 o
  -1   7   3   7390.49   7462.39     65.70 o
   0   7   3   1478.66   1446.96     25.82 o
   1   7   3   9125.53   9055.77     78.16 o
   2   7   3   7873.53   7608.93     75.27 o
   3   7   3   6152.86   6328.88     70.32 o
   4   7   3  24709.40  24836.20    179.97 o
   5   7   3    122.46    160.80     17.29 o
   6   7   3  13417.90  13516.50    122.26 o
   7   7   3  11214.30  11262.40    110.83 o
   8   7   3   5856.63   5833.23     82.82 o
   9   7   3   3396.69   3323.98     63.04 o
  10   7   3    158.41    129.31     23.71 o
  11   7   3   3752.56   3750.44     76.14 o
  12   7   3     11.96     59.28     28.57 <
  13   7   3   1743.24   1626.47     64.22 o
  14   7   3    239.53    276.35     36.58 o
  15   7   3   1528.45   1482.12     66.04 o
  16   7   3     81.48     42.48     33.28 <
  17   7   3    552.06    562.97     72.26 o
 -18   8   3   1158.34   1224.65     79.95 o
 -17   8   3    158.20    180.99     43.52 o
 -16   8   3   4028.86   4075.34    106.67 o
 -15   8   3    356.85    332.04     39.38 o
 -14   8   3   2837.26   2733.66     84.75 o
 -13   8   3    844.21    774.57     42.42 o
 -12   8   3   4219.10   4175.42     87.10 o
 -11   8   3   2570.07   2511.59     58.47 o
 -10   8   3   1815.31   1781.43     48.55 o
  -9   8   3   4121.46   4123.51     64.95 o
  -8   8   3    850.43    868.72     29.75 o
  -7   8   3   5078.75   5029.83     64.31 o
  -6   8   3    458.88    408.24     20.41 o
  -5   8   3   7552.48   7518.66     73.76 o
  -4   8   3    313.48    308.19     19.14 o
  -3   8   3   4820.54   4735.84     55.81 o
  -2   8   3    365.66    341.38     19.34 o
  -1   8   3   3893.75   3887.64     49.62 o
   0   8   3   5856.62   5655.05     61.36 o
   1   8   3   1980.56   1965.65     42.01 o
   2   8   3   3215.19   3227.37     54.82 o
   3   8   3    954.13    978.78     34.73 o
   4   8   3   6917.94   7001.81     85.91 o
   5   8   3     43.28     61.85     21.25 <
   6   8   3   2816.40   2896.78     57.02 o
   7   8   3    450.54    430.62     27.90 o
   8   8   3   3215.08   3101.42     67.29 o
   9   8   3     54.86     65.58     23.86 <
  10   8   3    293.20    310.70     30.62 o
  11   8   3    445.49    472.92     34.81 o
  12   8   3   1360.47   1341.30     59.77 o
  13   8   3    229.17    259.70     42.42 o
  14   8   3     87.44    128.53     37.59 o
  15   8   3    585.02    556.55     60.84 o
  16   8   3    213.69     70.18     68.76 <
 -16   9   3     37.04     96.49     50.69 <
 -15   9   3    134.22     87.27     43.08 <
 -14   9   3     13.10    -40.54     35.10 <
 -13   9   3   1961.99   1870.06     72.26 o
 -12   9   3     58.05     66.42     30.51 <
 -11   9   3   2626.38   2717.70     80.99 o
 -10   9   3   1690.36   1724.93     64.69 o
  -9   9   3   4715.88   4689.02     80.10 o
  -8   9   3   2666.83   2652.87     59.31 o
  -7   9   3   2304.89   2289.77     53.26 o
  -6   9   3  12107.30  12206.60    144.03 o
  -5   9   3    216.01    247.43     22.50 o
  -4   9   3  17039.20  17193.60    177.49 o
  -3   9   3   1851.09   1835.13     53.29 o
  -2   9   3  11900.30  12557.60    147.85 o
  -1   9   3   8138.77   8302.66    116.47 o
   0   9   3   3978.85   3968.32     78.85 o
   1   9   3  10744.70  10912.10    125.21 o
   2   9   3     30.70     21.86     18.36 <
   3   9   3   7586.39   7487.77    101.24 o
   4   9   3    222.03    209.73     26.98 o
   5   9   3   1131.68   1213.55     50.37 o
   6   9   3   2093.75   1976.29     63.79 o
   7   9   3    223.48    237.05     33.69 o
   8   9   3    546.69    568.84     43.55 o
   9   9   3    540.64    580.08     44.01 o
  10   9   3     11.50     60.98     29.12 <
  11   9   3     61.64      9.54     30.56 <
  12   9   3    198.89    164.68     34.09 o
  13   9   3    122.08    230.81     52.80 o
  14   9   3    160.34    303.73     77.21 o
  15   9   3    158.90    251.08     82.01 o
 -13  10   3      7.01    -47.71     49.97 <
 -12  10   3    390.96    363.07     50.81 o
 -11  10   3    423.56    381.23     47.19 o
 -10  10   3     30.38    -20.76     34.55 <
  -9  10   3    803.98    891.83     58.79 o
  -8  10   3     41.04     68.18     27.85 <
  -7  10   3     30.86     29.55     27.53 <
  -6  10   3    151.76    157.39     27.53 o
  -5  10   3    126.48    171.56     29.70 o
  -4  10   3    748.98    817.69     45.37 o
  -3  10   3      8.97     13.19     29.26 <
  -2  10   3   2817.89   2923.15     79.75 o
  -1  10   3     84.15    111.85     28.86 o
   0  10   3   2435.90   2546.98     74.55 o
   1  10   3   2750.47   2907.01     80.21 o
   2  10   3     53.51     99.36     28.40 o
   3  10   3   7247.81   7075.72    146.55 o
   4  10   3    706.55    739.99     48.17 o
   5  10   3   3243.59   3259.99     89.90 o
   6  10   3   3089.84   3160.49     89.41 o
   7  10   3   2959.50   2945.56     88.57 o
   8  10   3   1246.05   1259.26     62.52 o
   9  10   3    948.92   1012.06     56.44 o
  10  10   3   3407.39   3460.44    114.33 o
  11  10   3     84.50     39.09     34.55 <
  12  10   3   1010.61    832.12     99.96 o
  13  10   3    142.01     80.53     67.55 <
  -7  11   3    129.64     87.62     49.62 <
  -6  11   3    149.98    141.69     31.14 o
  -5  11   3    556.72    627.51     43.95 o
  -4  11   3      5.96     54.94     30.42 <
  -3  11   3    661.73    653.36     45.31 o
  -2  11   3    135.25    132.43     34.96 o
  -1  11   3    777.35    800.14     49.13 o
   0  11   3   1925.54   2098.55     72.15 o
   1  11   3    816.65    972.76     53.38 o
   2  11   3    890.14    813.09     49.56 o
   3  11   3      0.78     -4.57     34.32 <
   4  11   3   2594.01   2763.33     86.00 o
   5  11   3    378.52    356.16     40.37 o
   6  11   3   2087.74   2235.32     79.87 o
   7  11   3   1072.82   1068.24     67.66 o
   8  11   3    689.71    592.14     63.50 o
   9  11   3   1018.54    919.18     75.44 o
  10  11   3    540.79    477.92     87.01 o
  -4  12   3    538.17    572.02     66.04 o
  -3  12   3   5312.10   5331.45    179.60 o
  -2  12   3    969.52    997.37     84.49 o
  -1  12   3   1959.59   2089.96    101.09 o
   0  12   3   6380.20   6798.79    150.62 o
   1  12   3    436.26    447.53     47.94 o
   2  12   3   2707.69   2803.29    114.36 o
   3  12   3     13.97    -74.81     60.06 <
 -22   0   4    679.39    519.30     97.56 o
 -21   0   4   4119.62   4593.37    179.11 o
 -20   0   4   3815.06   3991.86    164.65 o
 -19   0   4   6850.56   7494.57    222.62 o
 -18   0   4   2946.53   3021.32    100.43 o
 -17   0   4    988.23   1089.38     62.11 o
 -16   0   4  13780.10  14294.40    229.27 o
 -15   0   4    528.69    490.85     42.88 o
 -14   0   4  11170.50  11572.20    192.15 o
 -13   0   4    890.67    914.96     41.32 o
 -12   0   4   3193.66   3232.35     66.25 o
 -11   0   4  20377.20  20917.70    186.77 o
 -10   0   4   2589.81   2409.83     52.19 o
  -9   0   4   4670.16   4616.27     77.18 o
  -8   0   4   3215.51   3185.97     54.25 o
  -7   0   4    430.31    427.35     20.36 o
  -6   0   4   6233.18   6029.63     63.27 o
  -5   0   4   2412.99   2048.15     31.81 o
  -4   0   4  29372.00  30497.40    230.26 o
  -3   0   4  12731.10  12909.40     92.68 o
  -2   0   4   7951.08   8151.54     61.04 o
  -1   0   4 111469.00 115119.00    651.28 o
   0   0   4   1866.92   1723.05     27.04 o
   1   0   4 134928.00 141365.00   1057.78 o
   2   0   4     75.01     76.22     11.88 o
   3   0   4  53145.60  56202.30    519.24 o
   4   0   4  81371.10  83334.10    756.56 o
   5   0   4    895.42   1032.48     32.21 o
   6   0   4  42488.40  43679.40    368.42 o
   7   0   4    208.76    170.52     15.59 o
   8   0   4  14669.70  14892.50    151.87 o
   9   0   4  32587.80  33644.50    288.18 o
  10   0   4   4203.61   4178.10     76.71 o
  11   0   4   6726.76   6746.34    114.45 o
  12   0   4   1021.61   1020.76     54.04 o
  13   0   4    913.95    802.62     51.07 o
  14   0   4   3382.79   3574.95     82.12 o
  15   0   4    558.41    460.17     39.93 o
  16   0   4    173.98    212.45     32.73 o
  17   0   4     14.89    -33.92     30.77 <
  18   0   4    119.46    110.69     39.96 <
  19   0   4    577.89    659.46     81.51 o
  20   0   4     37.78    176.39     61.74 <
 -22   1   4    579.01    537.58     69.98 o
 -21   1   4     10.16     68.33     36.43 <
 -20   1   4     34.02     68.62     34.44 <
 -19   1   4    696.21    709.60     44.88 o
 -18   1   4    527.07    517.34     40.28 o
 -17   1   4    447.15    467.43     32.36 o
 -16   1   4     13.14     12.14     18.62 <
 -15   1   4   1893.56   1831.08     52.31 o
 -14   1   4    866.45    877.28     33.37 o
 -13   1   4   7192.90   7152.90     79.40 o
 -12   1   4   2979.92   2978.81     42.39 o
 -11   1   4   9835.71   9830.00     78.19 o
 -10   1   4     40.94     43.55     10.32 o
  -9   1   4   5578.06   5280.73     56.18 o
  -8   1   4  12492.80  12889.00     99.70 o
  -7   1   4  19200.60  19909.10    119.39 o
  -6   1   4   4392.77   4237.24     43.87 o
  -5   1   4   1524.35   1716.05     24.87 o
  -4   1   4  11155.30  11510.70     66.42 o
  -3   1   4   2288.65   2430.62     24.03 o
  -2   1   4  23801.50  25048.60    127.32 o
  -1   1   4     54.53     53.49      5.67 o
   0   1   4    127.61    153.37      7.26 o
   1   1   4   1785.09   1801.06     19.75 o
   2   1   4    185.94    200.42      9.22 o
   3   1   4    214.98    257.04     11.45 o
   4   1   4   4941.69   4704.23     51.82 o
   5   1   4   2849.54   2974.48     42.45 o
   6   1   4  10615.70  11214.20     91.35 o
   7   1   4   2213.85   2246.63     37.33 o
   8   1   4  16475.20  16525.00    123.50 o
   9   1   4   5663.07   5582.73     62.05 o
  10   1   4   5313.03   5350.71     59.60 o
  11   1   4   2685.04   2743.90     50.11 o
  12   1   4     94.74     48.55     16.74 <
  13   1   4   4070.45   3905.11     65.93 o
  14   1   4     44.12     96.00     23.45 o
  15   1   4   6028.13   5996.63     86.40 o
  16   1   4      7.13     28.19     20.62 <
  17   1   4    213.17    198.91     23.77 o
  18   1   4   1003.75   1047.02     47.39 o
  19   1   4    761.59    774.57     68.62 o
  20   1   4     19.88     25.62     54.36 <
 -22   2   4    875.80   1133.16     93.49 o
 -21   2   4      3.14    -14.69     35.94 <
 -20   2   4    183.80    150.39     37.74 o
 -19   2   4      7.94    -30.42     28.68 <
 -18   2   4    172.84    103.64     25.62 o
 -17   2   4    182.04    159.12     26.31 o
 -16   2   4     17.06     13.71     15.73 <
 -15   2   4    530.88    492.64     23.36 o
 -14   2   4    225.30    183.01     16.97 o
 -13   2   4   4460.56   4411.92     58.87 o
 -12   2   4     80.90     77.78     17.67 o
 -11   2   4     29.57     58.47     13.71 o
 -10   2   4   6399.02   6407.33     72.46 o
  -9   2   4   1594.25   1542.44     27.90 o
  -8   2   4  14038.60  14758.70    109.16 o
  -7   2   4   3450.87   3423.97     42.56 o
  -6   2   4     47.38     56.73      8.94 o
  -5   2   4    994.30   1013.48     19.32 o
  -4   2   4   4041.87   4216.50     39.99 o
  -3   2   4    218.69    244.14      8.99 o
  -2   2   4    102.77    137.06      8.88 o
  -1   2   4   1479.45   1395.69     19.55 o
   0   2   4    891.98    785.97     15.15 o
   1   2   4   7242.39   7332.73     61.22 o
   2   2   4   6855.47   6805.24     60.87 o
   3   2   4   1281.51   1371.11     25.59 o
   4   2   4  19945.50  20171.80    134.66 o
   5   2   4  11361.70  10729.40     91.92 o
   6   2   4   1970.99   2064.78     36.09 o
   7   2   4  14355.90  14259.60    121.97 o
   8   2   4   8389.03   8414.97     74.20 o
   9   2   4  17526.70  17509.30    115.32 o
  10   2   4   5332.41   5456.34     67.61 o
  11   2   4  11799.20  11842.90    110.92 o
  12   2   4   2095.45   2186.40     48.84 o
  13   2   4   9920.90   9986.44    117.72 o
  14   2   4  12734.70  12638.20    151.78 o
  15   2   4     24.15     40.19     25.24 <
  16   2   4   4657.18   4867.32     87.53 o
  17   2   4     51.72     35.02     25.39 <
  18   2   4   2989.27   3104.80     87.99 o
  19   2   4     75.38    110.17     38.46 <
  20   2   4   1029.16    811.24    124.71 o
 -21   3   4    269.12    224.33     62.49 o
 -20   3   4   1830.46   2089.53     75.15 o
 -19   3   4    997.43    966.92     44.53 o
 -18   3   4   1964.25   2042.48     59.54 o
 -17   3   4   5249.69   5592.36     95.77 o
 -16   3   4     13.19     17.64     22.76 <
 -15   3   4   2788.65   2838.66     60.32 o
 -14   3   4   3036.52   3090.28     64.28 o
 -13   3   4   7557.74   7499.72     93.95 o
 -12   3   4    326.13    326.35     22.29 o
 -11   3   4     57.86     66.22     15.64 o
 -10   3   4   1830.16   1786.89     35.62 o
  -9   3   4   1015.28   1027.27     24.78 o
  -8   3   4    110.60     90.77     12.17 o
  -7   3   4   1813.73   1884.17     34.41 o
  -6   3   4    204.15    231.07     12.26 o
  -5   3   4   3327.98   3109.34     37.36 o
  -4   3   4      8.21     29.67      7.58 o
  -3   3   4   6229.38   6235.77     52.83 o
  -2   3   4  14894.20  15440.80    111.93 o
  -1   3   4  10353.60  10285.70     92.73 o
   0   3   4  34516.20  35031.00    268.14 o
   1   3   4   1297.79   1524.19     27.27 o
   2   3   4  28729.30  28920.60    178.27 o
   3   3   4   4901.66   4853.64     46.27 o
   4   3   4  13973.20  14389.70     99.07 o
   5   3   4  20174.80  20421.50    140.45 o
   6   3   4    329.51    297.46     15.09 o
   7   3   4  11329.10  11062.10     96.15 o
   8   3   4    475.54    468.41     19.43 o
   9   3   4   2587.84   2508.52     39.67 o
  10   3   4   1298.50   1253.54     32.91 o
  11   3   4    236.77    228.00     18.88 o
  12   3   4    670.01    659.69     30.33 o
  13   3   4     48.30     51.50     22.73 <
  14   3   4    351.18    295.43     31.58 o
  15   3   4     84.97     38.69     26.02 <
  16   3   4     73.99     45.08     25.33 <
  17   3   4     27.45     24.43     25.01 <
  18   3   4    175.78    148.20     33.17 o
  19   3   4    949.33    923.95     62.49 o
  20   3   4    346.75    498.95     98.78 o
 -21   4   4    812.60    905.30     90.39 o
 -20   4   4   1747.62   1774.75     66.68 o
 -19   4   4   1638.22   1818.12     59.86 o
 -18   4   4   1807.37   1853.34     58.93 o
 -17   4   4    201.78    218.00     28.80 o
 -16   4   4   5039.25   5106.37     98.08 o
 -15   4   4     61.32     35.86     23.13 <
 -14   4   4   3474.43   3485.97     76.69 o
 -13   4   4     64.00     52.60     20.70 <
 -12   4   4  11594.10  11782.40    129.75 o
 -11   4   4    217.88    234.48     19.81 o
 -10   4   4   5139.05   5176.63     70.44 o
  -9   4   4   7108.00   7132.34     67.66 o
  -8   4   4   8500.93   8500.24     63.12 o
  -7   4   4   7039.55   7074.71     62.46 o
  -6   4   4   4323.22   4237.76     42.68 o
  -5   4   4  15336.20  15266.50     94.87 o
  -4   4   4    788.45    867.97     16.94 o
  -3   4   4  11269.60  11331.40     77.70 o
  -2   4   4    119.88    117.25     11.02 o
  -1   4   4  20169.50  19602.20    149.12 o
   0   4   4  12041.40  11908.00     93.86 o
   1   4   4   6590.76   6689.37     57.89 o
   2   4   4    726.01    649.25     21.46 o
   3   4   4   4842.86   4809.60     58.90 o
   4   4   4  23720.30  24399.10    149.55 o
   5   4   4    520.26    553.31     15.70 o
   6   4   4   5629.63   5576.95     50.00 o
   7   4   4   1577.94   1600.04     28.16 o
   8   4   4   9781.15   9604.66     80.88 o
   9   4   4   1105.19   1118.93     28.42 o
  10   4   4   2508.02   2418.45     46.93 o
  11   4   4   2267.26   2172.00     49.13 o
  12   4   4   3652.94   3582.67     64.86 o
  13   4   4   2227.19   2165.49     52.51 o
  14   4   4      6.03     -9.48     32.91 <
  15   4   4    919.33    897.67     56.96 o
  16   4   4      3.62     -5.93     38.11 <
  17   4   4    668.71    653.41     51.44 o
  18   4   4    438.91    475.12     46.47 o
  19   4   4    338.67    411.82     63.73 o
  20   4   4    273.84    321.72     91.35 o
 -21   5   4      0.63     40.51     75.12 <
 -20   5   4     89.11    111.30     37.74 <
 -19   5   4    126.83    104.65     28.77 o
 -18   5   4     79.12     96.67     28.57 o
 -17   5   4    420.82    405.40     35.31 o
 -16   5   4    366.39    298.12     31.55 o
 -15   5   4    169.04    187.00     27.79 o
 -14   5   4   2355.98   2343.64     65.15 o
 -13   5   4    316.96    252.90     27.53 o
 -12   5   4    408.90    436.37     30.97 o
 -11   5   4   4023.66   4078.17     77.47 o
 -10   5   4      8.09      3.30     19.34 <
  -9   5   4   3512.30   3504.53     51.79 o
  -8   5   4    468.51    510.17     17.78 o
  -7   5   4   3824.84   3860.58     40.28 o
  -6   5   4   6505.83   6495.75     51.30 o
  -5   5   4    136.21    143.25     10.06 o
  -4   5   4   5698.45   5734.39     48.12 o
  -3   5   4    826.86    846.26     18.54 o
  -2   5   4    304.85    315.47     12.14 o
  -1   5   4   4571.69   4577.72     48.81 o
   0   5   4    635.96    710.47     18.88 o
   1   5   4   2709.01   2806.99     34.50 o
   2   5   4    432.36    413.61     16.89 o
   3   5   4   1919.07   1799.36     30.68 o
   4   5   4     24.15     33.95     11.07 o
   5   5   4   2576.67   2535.65     34.99 o
   6   5   4   2485.33   2341.24     34.64 o
   7   5   4   1049.73   1060.84     24.52 o
   8   5   4  10787.80  10476.70     87.85 o
   9   5   4    102.39     91.55     15.15 o
  10   5   4   2655.54   2607.99     53.12 o
  11   5   4   2850.11   2845.13     57.17 o
  12   5   4   4082.95   3940.85     69.92 o
  13   5   4   3232.92   3244.78     97.48 o
  14   5   4    103.71     67.49     33.95 <
  15   5   4   2628.56   2424.55    100.74 o
  16   5   4    100.95     13.04     40.89 <
  17   5   4   1421.30   1374.20     81.95 o
  18   5   4    582.85    582.60     70.29 o
  19   5   4    164.36    274.15     59.97 o
  20   5   4    265.28    259.46     86.66 <
 -20   6   4     45.93     54.04     39.44 <
 -19   6   4     55.46     66.80     28.80 <
 -18   6   4    565.50    619.90     43.58 o
 -17   6   4     96.14     52.11     27.04 <
 -16   6   4    180.87    179.91     29.61 o
 -15   6   4    124.46    124.40     26.46 o
 -14   6   4    100.84     72.12     25.19 <
 -13   6   4    263.19    255.39     28.51 o
 -12   6   4      3.32      6.36     21.80 <
 -11   6   4     76.71     64.74     18.39 o
 -10   6   4   1261.22   1323.89     32.47 o
  -9   6   4    363.37    397.94     18.65 o
  -8   6   4     45.45     50.98     11.77 o
  -7   6   4   1663.33   1732.76     31.23 o
  -6   6   4    436.44    481.91     17.87 o
  -5   6   4  10757.90  10723.50     81.83 o
  -4   6   4   3250.54   3322.88     38.43 o
  -3   6   4    834.22    862.48     20.30 o
  -2   6   4   3574.17   3482.15     36.17 o
  -1   6   4    305.51    305.90     14.52 o
   0   6   4   6348.92   6407.67     57.11 o
   1   6   4   3113.62   3067.82     36.95 o
   2   6   4    644.65    608.89     19.11 o
   3   6   4   2102.09   2034.91     37.01 o
   4   6   4   2881.01   2867.40     39.53 o
   5   6   4   4185.97   4196.50     55.52 o
   6   6   4    221.03    191.63     16.83 o
   7   6   4   1854.47   1922.28     39.24 o
   8   6   4     98.01     86.63     16.83 o
   9   6   4   1450.29   1378.69     38.72 o
  10   6   4    281.01    226.24     20.47 o
  11   6   4    262.63    264.61     26.78 o
  12   6   4      0.20    -36.15     29.61 <
  13   6   4   2617.04   2397.75     85.56 o
  14   6   4    982.67    934.59     59.36 o
  15   6   4   2813.69   2781.72     96.55 o
  16   6   4    271.56    309.83     42.56 o
  17   6   4    555.16    530.90     51.62 o
  18   6   4   1220.34   1211.73     98.69 o
  19   6   4      2.92     90.39     61.94 <
 -19   7   4     49.78     24.93     35.45 <
 -18   7   4    144.94    103.92     28.97 o
 -17   7   4   1106.33   1007.12     51.15 o
 -16   7   4     59.33     81.75     27.21 o
 -15   7   4   1304.51   1363.91     55.35 o
 -14   7   4     10.37     12.32     26.08 <
 -13   7   4   2013.24   2106.24     63.82 o
 -12   7   4    400.57    343.93     26.49 o
 -11   7   4      9.89    -11.71     16.80 <
 -10   7   4    305.24    323.31     19.49 o
  -9   7   4    818.22    897.93     27.04 o
  -8   7   4      3.49      4.94     12.87 <
  -7   7   4    769.32    722.12     23.48 o
  -6   7   4   2697.58   2713.22     41.78 o
  -5   7   4   4558.34   4431.03     53.47 o
  -4   7   4    693.62    684.38     19.14 o
  -3   7   4    177.92    188.18     14.95 o
  -2   7   4   2623.81   2594.46     38.86 o
  -1   7   4    829.01    832.58     27.61 o
   0   7   4   4651.20   4680.58     58.32 o
   1   7   4   1103.75    983.52     23.57 o
   2   7   4   6466.06   6627.18     78.88 o
   3   7   4    101.69    139.66     18.68 o
   4   7   4    602.52    588.73     31.03 o
   5   7   4  21255.20  21077.50    176.10 o
   6   7   4   2195.18   2195.28     45.43 o
   7   7   4    121.68     90.85     17.96 o
   8   7   4   2036.87   2075.77     46.47 o
   9   7   4    466.84    466.53     27.56 o
  10   7   4    737.13    668.28     34.90 o
  11   7   4     10.18      6.59     25.59 <
  12   7   4   1217.90   1137.15     50.81 o
  13   7   4     40.80     38.92     28.80 <
  14   7   4      9.53     10.99     29.44 <
  15   7   4     75.30     65.09     32.70 <
  16   7   4    651.92    765.81     86.57 o
 -17   8   4    567.38    539.80     57.14 o
 -16   8   4     41.52     96.90     32.82 <
 -15   8   4    406.53    337.86     38.08 o
 -14   8   4    345.16    328.28     37.59 o
 -13   8   4    311.94    337.10     37.39 o
 -12   8   4   3126.47   3014.84     83.77 o
 -11   8   4    100.36     85.97     27.27 o
 -10   8   4   3527.47   3555.43     60.72 o
  -9   8   4   2943.66   2941.77     54.28 o
  -8   8   4   4727.59   4753.45     62.63 o
  -7   8   4   4232.83   4409.23     59.28 o
  -6   8   4   1461.39   1391.76     31.84 o
  -5   8   4   9241.98   9038.89     78.36 o
  -4   8   4   4554.23   4453.56     58.35 o
  -3   8   4   3373.59   3438.26     50.34 o
  -2   8   4   5315.96   5048.22     60.96 o
  -1   8   4    648.32    683.66     29.67 o
   0   8   4   4374.40   4185.59     51.76 o
   1   8   4   2209.53   2227.43     46.44 o
   2   8   4    414.24    468.93     26.00 o
   3   8   4    660.10    619.47     33.51 o
   4   8   4     11.78     25.79     25.27 <
   5   8   4   1139.48   1166.91     41.99 o
   6   8   4    216.55    200.24     24.78 o
   7   8   4     16.13      1.39     20.44 <
   8   8   4    480.11    505.08     31.92 o
   9   8   4    440.62    408.38     30.28 o
  10   8   4    729.09    694.51     36.52 o
  11   8   4      6.71     35.86     27.88 <
  12   8   4   2529.21   2485.45     94.24 o
  13   8   4   1662.45   1792.68     83.54 o
  14   8   4    567.22    493.16     51.90 o
  15   8   4   1078.00    703.18    105.89 o
 -16   9   4    388.82    369.34     80.70 o
 -15   9   4    145.01     16.54     54.07 <
 -14   9   4     56.56      5.41     36.84 <
 -13   9   4   1001.94   1068.71     65.64 o
 -12   9   4     29.93      9.02     33.05 <
 -11   9   4     29.96      9.17     33.60 <
 -10   9   4    183.77    193.79     37.04 o
  -9   9   4    980.47   1131.34     60.46 o
  -8   9   4   1995.81   2069.58     57.89 o
  -7   9   4      5.23     -1.97     20.41 <
  -6   9   4   1127.95   1197.12     50.43 o
  -5   9   4     79.00     94.32     26.28 o
  -4   9   4    700.02    796.12     33.89 o
  -3   9   4   4483.40   4549.01     83.45 o
  -2   9   4   1499.30   1497.91     49.36 o
  -1   9   4     39.02     29.73     21.31 <
   0   9   4    530.56    501.11     28.92 o
   1   9   4   2476.20   2575.26     58.35 o
   2   9   4     50.30     26.05     25.36 <
   3   9   4     96.72     91.55     27.53 o
   4   9   4    274.28    259.98     33.28 o
   5   9   4    246.89    168.41     28.31 o
   6   9   4     19.39     13.39     26.78 <
   7   9   4     45.44     18.04     26.69 <
   8   9   4    634.84    623.86     42.77 o
   9   9   4    102.26    153.63     32.36 o
  10   9   4    124.94    106.06     31.84 o
  11   9   4      9.60     23.39     30.91 <
  12   9   4   1651.31   1845.71     96.84 o
  13   9   4     35.62     54.10     57.75 <
  14   9   4     21.02    118.70     80.10 <
 -14  10   4     32.93    164.13     67.26 <
 -13  10   4    212.37    235.58     68.73 o
 -12  10   4    289.44    343.41     71.77 o
 -11  10   4    116.59    159.12     64.22 <
 -10  10   4   3395.83   3308.66    127.69 o
  -9  10   4    120.08     91.06     33.43 <
  -8  10   4    279.12    347.45     51.33 o
  -7  10   4   1081.15   1191.02     54.04 o
  -6  10   4      2.18     28.37     26.37 <
  -5  10   4   2061.63   2168.85     68.99 o
  -4  10   4    139.05    245.73     31.98 o
  -3  10   4    785.50    796.81     40.74 o
  -2  10   4   1347.10   1440.31     58.73 o
  -1  10   4     92.06    149.09     30.22 o
   0  10   4   2001.54   2024.84     68.16 o
   1  10   4     39.79     -2.60     26.89 <
   2  10   4    566.64    485.10     39.30 o
   3  10   4    344.26    354.51     37.24 o
   4  10   4     16.40      9.95     28.37 <
   5  10   4    164.15    127.38     30.48 o
   6  10   4     78.55    127.58     31.78 o
   7  10   4     37.94     56.47     31.52 <
   8  10   4    116.18    108.38     33.28 o
   9  10   4     15.31     34.21     31.40 <
  10  10   4    529.96    570.14     55.66 o
  11  10   4      1.33    -19.89     39.67 <
  12  10   4    125.24    114.33     45.46 <
  -6  11   4   1252.32   1254.00     98.75 o
  -5  11   4     14.21     40.63     34.15 <
  -4  11   4   1050.69   1082.10     63.67 o
  -3  11   4   2842.48   3190.65    101.44 o
  -2  11   4    109.71    158.43     34.58 o
  -1  11   4   2004.80   2019.21     71.42 o
   0  11   4    469.69    467.83     41.49 o
   1  11   4   1732.77   1752.31     76.31 o
   2  11   4    999.08   1046.30     62.66 o
   3  11   4     10.36     23.48     34.03 <
   4  11   4   1289.87   1367.79     63.56 o
   5  11   4      4.38    -27.70     30.54 <
   6  11   4     30.37    -25.68     32.68 <
   7  11   4     84.06    173.18     49.97 o
   8  11   4     38.62     72.84     43.89 <
   9  11   4    229.49    186.83     49.13 o
  -4  12   4     54.22    124.66     65.67 <
  -3  12   4     51.67    -17.99     50.60 <
  -2  12   4      4.01    -63.90     51.07 <
  -1  12   4     33.80    127.66     44.76 <
   0  12   4    205.61    175.98     44.15 o
   1  12   4      2.41    -43.23     38.43 <
   2  12   4    119.34    120.43     46.73 <
   3  12   4      5.69      4.42     61.42 <
   4  12   4    411.46    281.99     72.32 o
 -22   1   5    872.03    905.27    121.33 o
 -21   1   5   1529.36   1696.36     92.07 o
 -20   1   5    804.05    817.54     58.58 o
 -19   1   5   1644.82   1703.65     77.52 o
 -18   1   5     10.19     35.74     27.21 <
 -17   1   5   6119.87   6084.31    100.57 o
 -16   1   5    607.29    593.04     29.67 o
 -15   1   5      8.88     38.86     18.51 <
 -14   1   5   2902.45   2769.98     61.65 o
 -13   1   5   2184.95   2145.68     43.98 o
 -12   1   5   1642.95   1555.10     32.68 o
 -11   1   5   1342.00   1314.29     27.01 o
 -10   1   5     45.31     59.97     12.26 o
  -9   1   5   2652.42   2705.82     39.33 o
  -8   1   5    177.49    178.30     12.17 o
  -7   1   5   1976.65   1914.04     29.55 o
  -6   1   5     12.98     22.87      7.46 o
  -5   1   5  14907.60  15089.90     87.47 o
  -4   1   5    150.40    122.43      7.40 o
  -3   1   5   5525.61   5576.02     37.94 o
  -2   1   5  21757.80  22957.80    111.38 o
  -1   1   5      5.71      3.96      4.94 <
   0   1   5   9624.09   9875.17     63.79 o
   1   1   5  13752.50  13613.30     82.12 o
   2   1   5   2353.65   2596.02     30.82 o
   3   1   5  13942.10  13972.00    104.44 o
   4   1   5   4689.59   4426.44     46.61 o
   5   1   5  14251.00  14736.50    119.74 o
   6   1   5   3275.84   3129.09     47.71 o
   7   1   5     30.49     24.46     11.48 <
   8   1   5  18958.90  18694.50    128.16 o
   9   1   5    677.37    642.31     21.02 o
  10   1   5    210.89    197.84     15.90 o
  11   1   5   1662.10   1594.37     40.05 o
  12   1   5    356.31    347.02     25.21 o
  13   1   5    435.12    375.30     26.34 o
  14   1   5   2247.74   2256.09     52.25 o
  15   1   5    167.68    107.13     23.34 o
  16   1   5    148.25    140.73     24.87 o
  17   1   5     68.98     62.60     23.62 <
  18   1   5    279.26    255.04     38.05 o
  19   1   5     49.54    122.57     48.78 <
  20   1   5   1425.21   1813.93    168.26 o
 -21   2   5      1.04    -45.20     42.77 <
 -20   2   5    158.52    127.00     38.28 o
 -19   2   5    343.48    330.77     36.12 o
 -18   2   5      2.88    -14.14     28.08 <
 -17   2   5    114.66    146.55     29.32 o
 -16   2   5      7.54    -19.75     23.86 <
 -15   2   5   1024.38   1026.63     43.00 o
 -14   2   5    451.49    456.15     31.08 o
 -13   2   5    708.13    725.45     32.70 o
 -12   2   5    679.29    656.97     24.06 o
 -11   2   5    103.30    110.63     14.34 o
 -10   2   5   1701.98   1662.84     32.79 o
  -9   2   5   2274.27   2321.18     39.67 o
  -8   2   5   2983.08   3043.58     44.47 o
  -7   2   5   2154.60   2088.81     32.59 o
  -6   2   5   3765.59   3927.37     46.64 o
  -5   2   5   2959.84   3188.69     31.89 o
  -4   2   5    419.64    464.80     12.67 o
  -3   2   5    146.05    154.27      8.62 o
  -2   2   5   1627.20   1604.90     21.54 o
  -1   2   5   8950.30   9248.79     65.21 o
   0   2   5   1074.35   1009.02     18.62 o
   1   2   5   1603.48   1665.77     26.00 o
   2   2   5   3695.48   3672.51     40.40 o
   3   2   5     14.14     50.92      8.53 o
   4   2   5   6480.44   6292.24     62.63 o
   5   2   5   1967.54   1837.09     32.68 o
   6   2   5    522.34    647.14     20.73 o
   7   2   5  10884.90  10969.80     92.01 o
   8   2   5    202.62    231.70     16.45 o
   9   2   5   5216.49   5226.11     65.75 o
  10   2   5   1744.26   1682.33     41.23 o
  11   2   5    468.50    477.72     26.95 o
  12   2   5   3519.26   3543.17     61.97 o
  13   2   5    833.46    820.55     32.99 o
  14   2   5    133.73    104.39     24.06 o
  15   2   5     67.82     80.04     24.49 o
  16   2   5     84.57     52.51     25.13 <
  17   2   5    254.49    203.28     34.21 o
  18   2   5    197.58    124.54     36.32 o
  19   2   5    472.38    544.52     63.01 o
  20   2   5     19.12     69.28     74.52 <
 -21   3   5   1740.39   1721.05    114.54 o
 -20   3   5    398.21    384.06     47.39 o
 -19   3   5    421.00    355.06     42.62 o
 -18   3   5     36.07     31.72     26.37 <
 -17   3   5   1793.67   1744.30     54.68 o
 -16   3   5   5835.53   5865.04     96.61 o
 -15   3   5     83.60    118.64     23.42 o
 -14   3   5   2745.39   2673.89     56.88 o
 -13   3   5    193.49    154.32     19.34 o
 -12   3   5    175.60    128.39     17.49 o
 -11   3   5   9885.87   9546.28    101.52 o
 -10   3   5   3972.52   3914.80     62.89 o
  -9   3   5    840.20    838.88     22.90 o
  -8   3   5   1881.39   1981.09     31.84 o
  -7   3   5   8490.46   8233.46     78.71 o
  -6   3   5    158.32    177.89     12.00 o
  -5   3   5     64.25     83.77      8.70 o
  -4   3   5   3066.73   3179.03     38.72 o
  -3   3   5   4839.40   4826.43     43.78 o
  -2   3   5   1324.67   1520.58     25.42 o
  -1   3   5    153.13    159.91     10.79 o
   0   3   5    673.96    727.96     17.18 o
   1   3   5  34147.70  34831.60    198.19 o
   2   3   5    444.76    438.34     17.96 o
   3   3   5     54.76     68.70     11.34 o
   4   3   5  13230.00  12730.50     99.50 o
   5   3   5   7923.39   8110.42     71.45 o
   6   3   5   4392.85   4228.48     51.99 o
   7   3   5    227.90    222.07     14.37 o
   8   3   5   8299.38   8304.48     80.33 o
   9   3   5    942.27    916.52     28.54 o
  10   3   5   2549.35   2657.93     50.23 o
  11   3   5    816.37    795.88     32.44 o
  12   3   5   4213.83   4197.30     80.76 o
  13   3   5    422.51    367.64     29.93 o
  14   3   5     10.91    -17.90     31.26 <
  15   3   5   2280.86   2175.64     71.36 o
  16   3   5   1424.11   1494.61     62.63 o
  17   3   5    138.71     94.87     33.80 <
  18   3   5    286.04    310.24     50.89 o
  19   3   5    145.56    141.14     50.57 <
  20   3   5     51.86     11.19     67.29 <
 -20   4   5   3289.21   3586.31    101.26 o
 -19   4   5    735.80    802.65     43.06 o
 -18   4   5    268.74    331.61     32.56 o
 -17   4   5      3.11     -1.21     25.01 <
 -16   4   5   1723.40   1877.58     57.11 o
 -15   4   5   1423.02   1404.45     51.18 o
 -14   4   5     20.71     -4.57     22.76 <
 -13   4   5     72.34     52.37     19.58 <
 -12   4   5    363.50    349.28     24.98 o
 -11   4   5    103.03    126.54     18.82 o
 -10   4   5    254.46    233.84     18.68 o
  -9   4   5   1271.55   1278.46     28.74 o
  -8   4   5   9555.89   9723.97     77.81 o
  -7   4   5   5653.79   5805.96     49.65 o
  -6   4   5   7491.80   7725.93     64.77 o
  -5   4   5   3510.20   3663.17     40.05 o
  -4   4   5  13722.80  14109.70     89.03 o
  -3   4   5   6049.20   6057.85     53.06 o
  -2   4   5   4945.59   4699.95     55.11 o
  -1   4   5  19703.40  19912.70    198.10 o
   0   4   5   1593.81   1364.75     31.11 o
   1   4   5  10989.00  10960.10    116.62 o
   2   4   5   2943.93   2858.78     45.28 o
   3   4   5   5317.44   5261.24     59.86 o
   4   4   5   3477.70   3355.99     41.26 o
   5   4   5   5777.02   5513.62     50.05 o
   6   4   5   2555.40   2497.68     33.31 o
   7   4   5     77.60     76.02     11.13 o
   8   4   5    332.95    336.58     19.40 o
   9   4   5   1231.69   1254.32     34.50 o
  10   4   5   1032.30   1044.74     34.50 o
  11   4   5      5.57     12.98     18.13 <
  12   4   5     15.06     -3.50     20.39 <
  13   4   5   2562.01   2386.01     71.13 o
  14   4   5     28.65    -13.82     34.41 <
  15   4   5   1265.94   1186.08     64.74 o
  16   4   5    260.13    233.09     44.82 o
  17   4   5      4.40     19.52     37.27 <
  18   4   5   1838.02   2131.43    101.73 o
  19   4   5      8.17     29.61     46.79 <
  20   4   5    202.12    242.95     81.23 <
 -21   5   5     38.30     83.68     75.99 <
 -20   5   5    530.81    547.03     57.95 o
 -19   5   5     95.11     66.13     26.54 <
 -18   5   5    374.05    353.12     33.80 o
 -17   5   5   3982.91   3837.04     88.77 o
 -16   5   5   2095.08   2236.54     66.80 o
 -15   5   5   2973.40   2924.54     74.20 o
 -14   5   5    136.57    151.17     25.82 o
 -13   5   5   7002.61   7019.68    110.86 o
 -12   5   5    775.61    784.72     37.45 o
 -11   5   5   6705.11   6720.98    101.73 o
 -10   5   5    863.53    878.32     32.15 o
  -9   5   5   2622.41   2639.22     42.56 o
  -8   5   5   7979.99   8218.25     75.33 o
  -7   5   5    179.63    177.72     13.16 o
  -6   5   5  10947.90  11121.80     72.35 o
  -5   5   5   1169.28   1135.19     20.99 o
  -4   5   5    861.25    878.15     19.23 o
  -3   5   5   4057.08   4011.58     39.96 o
  -2   5   5   2570.41   2502.65     34.53 o
  -1   5   5    400.38    378.65     18.59 o
   0   5   5    220.21    222.51     13.27 o
   1   5   5      2.08     25.36     11.05 <
   2   5   5    287.77    280.60     15.01 o
   3   5   5      0.51     15.76     12.38 <
   4   5   5   1424.00   1394.97     28.37 o
   5   5   5   1100.85   1115.72     24.58 o
   6   5   5   6875.65   6752.27     63.24 o
   7   5   5    146.65    131.86     13.56 o
   8   5   5    121.03    135.56     14.28 o
   9   5   5   3609.03   3640.96     53.70 o
  10   5   5   2961.20   2854.88     53.18 o
  11   5   5    215.64    197.96     21.92 o
  12   5   5   1177.51   1181.60     51.50 o
  13   5   5    512.04    434.29     43.69 o
  14   5   5     49.33     45.40     36.17 <
  15   5   5    489.37    244.37     48.00 o
  16   5   5    383.03    420.53     51.44 o
  17   5   5      1.55    -51.85     44.18 <
  18   5   5     46.75     84.41     50.05 <
  19   5   5      3.34      1.50     49.71 <
 -20   6   5    109.76     29.23     46.64 <
 -19   6   5    438.53    479.89     48.26 o
 -18   6   5     16.94     21.37     27.88 <
 -17   6   5   1729.02   1674.96     61.91 o
 -16   6   5    227.14    237.00     31.37 o
 -15   6   5   1560.19   1608.60     58.21 o
 -14   6   5   3216.62   3172.06     77.00 o
 -13   6   5   1725.96   1739.62     56.39 o
 -12   6   5    433.80    374.90     30.65 o
 -11   6   5    223.35    187.20     22.61 o
 -10   6   5   7017.24   6947.74     76.63 o
  -9   6   5     63.65     78.91     13.33 o
  -8   6   5   3370.60   3289.89     44.59 o
  -7   6   5    116.41    102.10     13.45 o
  -6   6   5    223.26    221.41     15.04 o
  -5   6   5     11.12      2.80     10.70 <
  -4   6   5    373.90    351.56     16.80 o
  -3   6   5    267.19    259.67     14.37 o
  -2   6   5   1037.28   1002.43     32.68 o
  -1   6   5   1346.30   1328.32     32.21 o
   0   6   5   4441.30   4394.80     50.17 o
   1   6   5   3310.05   3237.93     41.12 o
   2   6   5   2578.05   2623.70     38.95 o
   3   6   5   4902.74   4782.22     57.28 o
   4   6   5   8582.45   8737.90     91.43 o
   5   6   5   4427.44   4408.02     59.77 o
   6   6   5    117.02     99.47     15.82 o
   7   6   5   8309.95   8183.67     89.18 o
   8   6   5    215.75    206.75     19.92 o
   9   6   5   4626.70   4810.93     72.75 o
  10   6   5   4011.28   3966.55     71.89 o
  11   6   5   1110.10    992.77     49.33 o
  12   6   5   2239.32   2225.23     71.42 o
  13   6   5    228.22    246.54     32.59 o
  14   6   5    768.18    677.04     46.73 o
  15   6   5     62.99     -9.54     36.61 <
  16   6   5     81.84      1.62     38.40 <
  17   6   5     17.99    -39.15     48.81 <
  18   6   5    128.92    115.87     79.23 <
 -19   7   5    165.74    176.16     45.69 o
 -18   7   5      1.78    -21.25     33.66 <
 -17   7   5     82.06     53.15     28.22 <
 -16   7   5     14.92     17.41     26.08 <
 -15   7   5     28.17     42.28     28.54 <
 -14   7   5    460.59    429.92     35.74 o
 -13   7   5    899.23    951.16     40.63 o
 -12   7   5   1198.57   1124.72     38.00 o
 -11   7   5    116.67     93.60     19.17 o
 -10   7   5   6364.10   6173.66     71.57 o
  -9   7   5    453.88    432.55     20.36 o
  -8   7   5   2766.30   2794.99     45.08 o
  -7   7   5  11349.50  11070.60     94.76 o
  -6   7   5    687.07    738.89     23.48 o
  -5   7   5   8720.55   8966.05     83.68 o
  -4   7   5    250.86    227.51     15.79 o
  -3   7   5  17872.20  18267.00    152.01 o
  -2   7   5   5949.43   5936.31     82.18 o
  -1   7   5   5487.68   5562.23     76.40 o
   0   7   5  11912.30  11676.80     98.89 o
   1   7   5   2513.04   2499.01     41.32 o
   2   7   5   5029.17   5010.39     72.69 o
   3   7   5   5072.27   4921.30     75.76 o
   4   7   5   1339.00   1340.52     45.40 o
   5   7   5    465.27    422.69     28.63 o
   6   7   5    623.31    556.95     25.21 o
   7   7   5    162.88    124.34     19.78 o
   8   7   5    955.99    946.71     35.19 o
   9   7   5     98.27    100.08     23.51 o
  10   7   5   1254.60   1224.85     45.02 o
  11   7   5     42.64    -20.76     28.28 <
  12   7   5   2420.96   2492.71     72.46 o
  13   7   5      6.24    -57.80     29.03 <
  14   7   5    863.41    841.17     56.50 o
  15   7   5   1581.57   1774.06     84.23 o
  16   7   5   1426.16   1458.96    112.92 o
 -17   8   5    413.74    723.19    109.59 o
 -16   8   5   2440.38   2639.83    115.06 o
 -15   8   5    877.52    850.36     51.44 o
 -14   8   5   1544.74   1552.70     65.29 o
 -13   8   5     15.21     42.16     26.78 <
 -12   8   5   4259.56   4288.97     99.76 o
 -11   8   5      0.42     -5.93     25.10 <
 -10   8   5    964.36    934.13     47.51 o
  -9   8   5    978.98    995.55     33.31 o
  -8   8   5   4025.35   4114.95     63.73 o
  -7   8   5    345.45    385.83     23.08 o
  -6   8   5    741.42    712.23     23.88 o
  -5   8   5   1554.76   1593.74     34.84 o
  -4   8   5    542.22    539.57     22.32 o
  -3   8   5    964.71    947.61     34.70 o
  -2   8   5    184.36    175.32     20.56 o
  -1   8   5   2268.19   2269.50     48.52 o
   0   8   5    145.64    117.34     15.76 o
   1   8   5    866.43    816.88     32.18 o
   2   8   5      2.62     31.03     16.94 <
   3   8   5   3682.31   3701.28     74.98 o
   4   8   5   1677.66   1634.10     60.72 o
   5   8   5   1400.30   1334.45     45.02 o
   6   8   5     28.27     35.34     21.34 <
   7   8   5   1068.34   1099.71     48.41 o
   8   8   5   1225.12   1209.12     52.28 o
   9   8   5     66.09     34.58     25.65 <
  10   8   5    104.80     49.56     28.54 <
  11   8   5    689.86    683.37     50.55 o
  12   8   5    713.66    727.93     51.62 o
  13   8   5    102.09     52.42     35.48 <
  14   8   5     45.85    139.32     74.92 <
 -15   9   5   1418.01   1408.35    134.23 o
 -14   9   5    118.54    187.09     67.81 <
 -13   9   5   3627.48   3394.74    130.53 o
 -12   9   5      1.65     15.07     45.80 <
 -11   9   5   2321.43   2498.66     90.10 o
 -10   9   5   2244.95   2299.84     85.16 o
  -9   9   5   5305.04   5450.76    127.09 o
  -8   9   5   1517.36   1556.93     50.63 o
  -7   9   5     61.81     70.35     21.66 o
  -6   9   5   3087.89   3250.88     78.97 o
  -5   9   5      3.60     46.67     25.07 <
  -4   9   5   1934.36   2089.67     51.88 o
  -3   9   5     87.12     96.03     19.81 o
  -2   9   5    435.85    484.58     32.39 o
  -1   9   5     38.81     25.27     20.13 <
   0   9   5     33.72      6.22     25.76 <
   1   9   5    381.48    376.80     34.15 o
   2   9   5    516.25    509.12     38.66 o
   3   9   5   1632.28   1517.14     59.62 o
   4   9   5   2256.60   2168.04     65.09 o
   5   9   5    344.45    292.37     33.40 o
   6   9   5   2405.93   2539.75     73.65 o
   7   9   5    308.17    281.01     32.62 o
   8   9   5   2178.12   2186.34     70.76 o
   9   9   5   2128.32   2175.29     72.26 o
  10   9   5    388.23    338.03     37.74 o
  11   9   5   1741.62   1686.50     65.58 o
  12   9   5     13.56     23.68     55.81 <
  13   9   5    819.20    723.48    101.64 o
 -14  10   5    121.76    119.92     69.37 <
 -13  10   5    215.38    126.39     62.40 <
 -12  10   5      0.75     89.50     60.23 <
 -11  10   5    531.05    528.35     86.20 o
 -10  10   5    626.90    621.09     72.78 o
  -9  10   5   1671.40   1926.88     99.53 o
  -8  10   5    917.80   1040.66     99.10 o
  -7  10   5    209.98    176.10     45.40 o
  -6  10   5   5442.35   5819.58    130.90 o
  -5  10   5    315.81    349.60     35.42 o
  -4  10   5   3608.25   3937.44     91.52 o
  -3  10   5   1525.19   1660.53     55.43 o
  -2  10   5   3021.88   2996.71     83.13 o
  -1  10   5   1783.51   1692.17     70.73 o
   0  10   5   1357.22   1278.64     63.27 o
   1  10   5   3879.17   4012.21     96.43 o
   2  10   5     17.44      0.75     28.45 <
   3  10   5    957.51    907.30     52.48 o
   4  10   5    356.98    278.78     33.86 o
   5  10   5   3499.08   3642.52     89.55 o
   6  10   5    163.90    162.28     32.76 o
   7  10   5     10.95     16.89     32.24 <
   8  10   5     15.57     14.95     30.59 <
   9  10   5    901.43    708.99     76.77 o
  10  10   5     22.64     23.02     44.96 <
  11  10   5   1120.70   1023.22     82.76 o
  -5  11   5   2376.70   2491.64    135.07 o
  -4  11   5    528.44    630.89     52.37 o
  -3  11   5   2495.40   2597.12     92.73 o
  -2  11   5    867.45    753.55     53.32 o
  -1  11   5   1642.96   1605.85     72.78 o
   0  11   5   1048.77   1154.93     64.19 o
   1  11   5    268.23    268.31     43.20 o
   2  11   5   1876.66   1838.80     80.42 o
   3  11   5      3.19     16.40     35.74 <
   4  11   5    857.12    774.72     51.44 o
   5  11   5     47.91      9.54     36.58 <
   6  11   5   1407.04   1374.87     92.79 o
   7  11   5     53.24      9.11     42.39 <
   8  11   5    845.34    871.35     78.10 o
   9  11   5      1.46    -53.44     60.52 <
  -3  12   5     72.45     82.15     64.54 <
  -2  12   5    235.92    273.14     59.65 o
  -1  12   5    277.68    236.71     46.87 o
   0  12   5    216.81    301.16     50.60 o
   1  12   5      1.39    -20.65     47.05 <
   2  12   5    250.65    217.77     70.29 o
   3  12   5    502.60    454.82     87.38 o
   4  12   5    185.61    110.40     60.15 <
 -21   0   6   1182.70   1404.86    146.17 o
 -20   0   6   4027.88   4307.82    174.65 o
 -19   0   6   3746.99   3997.84    164.97 o
 -18   0   6    135.45    145.59     49.48 <
 -17   0   6   2237.40   2132.93     83.08 o
 -16   0   6   1165.59   1261.69     64.97 o
 -15   0   6    357.91    318.60     30.22 o
 -14   0   6   1433.57   1479.66     52.57 o
 -13   0   6    597.20    613.28     32.13 o
 -12   0   6  13733.30  13850.90    155.60 o
 -11   0   6   3587.57   3615.66     62.98 o
 -10   0   6   7870.10   7962.60     94.73 o
  -9   0   6   4549.86   4449.65     64.77 o
  -8   0   6  39437.30  39025.50    244.54 o
  -7   0   6   2647.76   2742.86     40.37 o
  -6   0   6  25131.30  25747.60    199.75 o
  -5   0   6  16489.60  15627.80    128.88 o
  -4   0   6    264.01    237.02     12.72 o
  -3   0   6  39124.50  40856.80    257.03 o
  -2   0   6   1656.94   1614.41     26.75 o
  -1   0   6  45899.80  47668.50    293.15 o
   0   0   6   6680.17   6100.41     61.27 o
   1   0   6   3237.00   3243.05     41.78 o
   2   0   6  18296.80  18450.80    168.26 o
   3   0   6  10219.00  10912.10    141.57 o
   4   0   6    481.79    462.05     23.45 o
   5   0   6  21623.60  21763.60    214.33 o
   6   0   6     20.79     22.01     14.89 <
   7   0   6   2147.71   2187.53     55.87 o
   8   0   6    273.32    274.18     25.79 o
   9   0   6   4650.01   4540.54     89.12 o
  10   0   6   7256.52   6914.69    124.40 o
  11   0   6   5625.80   5517.35    115.11 o
  12   0   6    122.91    175.58     32.41 o
  13   0   6     97.46    107.80     30.42 o
  14   0   6     19.17     -8.56     29.55 <
  15   0   6   1886.07   1771.71     77.35 o
  16   0   6     83.72    146.40     37.07 o
  17   0   6    204.83    132.55     52.63 <
  18   0   6      6.18     -0.23     51.38 <
  19   0   6     42.17    114.74     55.72 <
 -21   1   6    141.86    186.60     56.50 o
 -20   1   6   2337.84   2385.77     93.37 o
 -19   1   6    229.07    207.47     45.43 o
 -18   1   6    824.88    770.64     55.75 o
 -17   1   6    536.65    549.29     40.05 o
 -16   1   6   3434.50   3389.48     75.01 o
 -15   1   6   2265.61   2209.21     57.46 o
 -14   1   6   2719.37   2671.41     61.45 o
 -13   1   6    642.05    644.62     29.55 o
 -12   1   6   1431.17   1389.65     36.84 o
 -11   1   6   4486.27   4378.20     56.30 o
 -10   1   6   1647.70   1655.21     33.20 o
  -9   1   6   1230.46   1163.03     22.58 o
  -8   1   6   3078.18   3059.49     38.34 o
  -7   1   6    716.95    677.94     17.12 o
  -6   1   6   1866.65   1985.72     26.05 o
  -5   1   6  11626.40  12123.50     71.36 o
  -4   1   6    547.67    557.36     13.10 o
  -3   1   6   8130.91   8051.84     49.65 o
  -2   1   6    216.76    207.88      8.01 o
  -1   1   6   5852.02   5628.47     36.72 o
   0   1   6    596.74    487.96     11.48 o
   1   1   6  15038.80  15088.20     84.06 o
   2   1   6   6293.99   6528.86     50.92 o
   3   1   6   1224.45   1083.74     21.77 o
   4   1   6   6914.64   6459.46     64.66 o
   5   1   6    226.76    252.58     14.05 o
   6   1   6  16217.90  16240.20    115.03 o
   7   1   6    630.25    634.27     21.89 o
   8   1   6   4856.85   4878.91     56.50 o
   9   1   6     99.47     76.16     13.13 o
  10   1   6   5383.90   5263.96     75.96 o
  11   1   6   1303.35   1254.03     39.73 o
  12   1   6   1696.55   1596.25     45.95 o
  13   1   6    205.85    178.82     23.39 o
  14   1   6     53.19     65.09     20.30 o
  15   1   6    339.65    291.96     25.24 o
  16   1   6    361.97    274.67     33.46 o
  17   1   6   1075.12   1060.87     48.35 o
  18   1   6    881.49    943.88     56.42 o
  19   1   6     23.21     41.15     43.98 <
 -21   2   6     59.44     14.37     47.08 <
 -20   2   6   1085.19   1245.59     70.56 o
 -19   2   6    106.06     90.07     35.97 <
 -18   2   6     27.64     35.25     30.30 <
 -17   2   6   3045.23   3138.05     85.45 o
 -16   2   6   4406.37   4510.35     89.41 o
 -15   2   6   2147.71   2173.30     60.55 o
 -14   2   6    332.74    349.62     28.34 o
 -13   2   6   2038.66   2030.19     44.47 o
 -12   2   6     12.09     15.12     15.99 <
 -11   2   6   2433.92   2366.63     45.66 o
 -10   2   6    117.62    121.48     14.83 o
  -9   2   6   3525.13   3614.94     47.42 o
  -8   2   6   2034.64   2024.79     38.72 o
  -7   2   6  13937.90  13843.50    102.25 o
  -6   2   6  12083.00  12067.90     82.76 o
  -5   2   6  32448.30  32784.30    171.76 o
  -4   2   6   8461.07   8253.41     55.35 o
  -3   2   6   5307.02   5360.86     44.76 o
  -2   2   6  49315.20  50154.00    246.80 o
  -1   2   6  13942.90  14561.40     87.50 o
   0   2   6  59951.80  61825.20    350.23 o
   1   2   6  13541.20  13371.10    102.71 o
   2   2   6  33765.20  34721.80    188.16 o
   3   2   6  22013.20  21996.50    139.43 o
   4   2   6  31211.20  31592.20    184.98 o
   5   2   6  48739.20  48239.10    292.11 o
   6   2   6    409.91    407.89     20.30 o
   7   2   6   8324.19   8440.64     86.83 o
   8   2   6   2280.66   2386.15     42.56 o
   9   2   6  29869.40  29753.40    249.89 o
  10   2   6   1814.17   1811.39     50.17 o
  11   2   6    432.26    456.04     33.05 o
  12   2   6   1769.52   1686.67     50.75 o
  13   2   6   2785.44   2766.83     67.32 o
  14   2   6   2117.04   2052.98     56.47 o
  15   2   6   1808.86   1854.88     59.80 o
  16   2   6   1104.05   1019.67     62.98 o
  17   2   6    843.36    897.96     61.97 o
  18   2   6   1914.99   1994.80     99.30 o
  19   2   6     26.40    201.80     80.01 <
 -20   3   6   1101.58   1083.71     67.26 o
 -19   3   6    109.07     51.27     28.86 <
 -18   3   6      6.77     -9.89     28.68 <
 -17   3   6    108.17    119.92     29.93 o
 -16   3   6    976.00    923.92     48.84 o
 -15   3   6      4.69    -14.86     26.54 <
 -14   3   6   1710.27   1659.11     59.45 o
 -13   3   6    143.61    138.85     19.61 o
 -12   3   6   4199.13   4121.17     67.43 o
 -11   3   6   4805.01   4664.88     68.50 o
 -10   3   6   3437.52   3390.26     63.41 o
  -9   3   6   9300.76   9275.48     82.18 o
  -8   3   6   1315.90   1345.84     26.63 o
  -7   3   6   9050.45   8986.61     70.70 o
  -6   3   6   1332.87   1338.78     18.77 o
  -5   3   6  25848.00  26118.30    148.46 o
  -4   3   6  12471.80  12219.70     97.19 o
  -3   3   6    265.75    278.46     13.68 o
  -2   3   6  13804.00  14270.30    102.68 o
  -1   3   6      4.54     10.27     10.21 <
   0   3   6   6362.20   6253.73     54.59 o
   1   3   6   4075.60   4118.97     47.62 o
   2   3   6    236.17    225.49     13.50 o
   3   3   6     57.32     60.67     10.70 o
   4   3   6   1431.35   1364.14     28.22 o
   5   3   6    283.78    324.15     15.12 o
   6   3   6      9.31      9.25     10.87 <
   7   3   6   3324.30   3164.57     47.60 o
   8   3   6    118.04     88.28     15.12 o
   9   3   6   1279.90   1381.49     36.69 o
  10   3   6   6674.75   6388.27    101.50 o
  11   3   6     27.84     18.97     20.62 <
  12   3   6   2480.46   2477.24     63.09 o
  13   3   6    152.35    175.75     30.25 o
  14   3   6   2574.31   2507.89     77.41 o
  15   3   6   1562.71   1727.01     65.38 o
  16   3   6     27.16     51.21     37.13 <
  17   3   6   1620.44   1394.45     74.92 o
  18   3   6     70.27     62.63     44.10 <
  19   3   6    259.89    382.73     66.39 o
  20   3   6    280.92    534.92    104.10 o
 -20   4   6    805.72    743.60     84.09 o
 -19   4   6   2488.51   2696.94     87.30 o
 -18   4   6    455.29    495.65     43.20 o
 -17   4   6   2188.25   2338.81     71.02 o
 -16   4   6   7595.45   7863.36    116.96 o
 -15   4   6   2335.33   2227.11     63.56 o
 -14   4   6   1507.74   1571.33     52.11 o
 -13   4   6    217.18    250.18     24.03 o
 -12   4   6   9940.12   9709.33    115.40 o
 -11   4   6    617.83    557.53     22.58 o
 -10   4   6   3625.80   3461.80     55.40 o
  -9   4   6   5555.73   5423.81     65.55 o
  -8   4   6   6502.75   6589.27     80.62 o
  -7   4   6   2262.73   2309.46     32.56 o
  -6   4   6    947.16    941.59     18.80 o
  -5   4   6  13041.70  13094.60     87.18 o
  -4   4   6    858.02    935.58     20.13 o
  -3   4   6   1070.04   1056.76     22.87 o
  -2   4   6    548.37    472.98     17.15 o
  -1   4   6   9978.23   9546.51    115.20 o
   0   4   6   4027.10   3940.91     56.56 o
   1   4   6    242.53    274.50     16.11 o
   2   4   6   3857.84   3893.69     53.96 o
   3   4   6   1916.25   1755.69     27.56 o
   4   4   6   2593.23   2465.12     36.93 o
   5   4   6    561.63    572.39     18.45 o
   6   4   6     45.63     36.64     11.28 o
   7   4   6      6.59    -10.87     13.01 <
   8   4   6    986.17    946.16     28.14 o
   9   4   6    782.81    805.72     29.44 o
  10   4   6    818.39    779.52     31.72 o
  11   4   6     34.25     29.12     17.18 <
  12   4   6     96.83     32.53     23.91 <
  13   4   6    934.78    934.94     56.76 o
  14   4   6    481.56    492.09     46.27 o
  15   4   6    338.04    231.65     39.76 o
  16   4   6    340.40    306.45     42.33 o
  17   4   6      0.86    -10.32     40.08 <
  18   4   6    122.71    112.80     50.43 <
  19   4   6    682.03    731.89     84.06 o
 -20   5   6     73.90    101.41     77.23 <
 -19   5   6    189.16    217.04     35.22 o
 -18   5   6   1129.62   1206.15     50.95 o
 -17   5   6      5.99     17.09     25.59 <
 -16   5   6   1653.96   1654.34     58.47 o
 -15   5   6    184.23    172.92     27.70 o
 -14   5   6    342.99    372.55     31.69 o
 -13   5   6    664.21    666.48     33.60 o
 -12   5   6      5.73    -15.18     20.96 <
 -11   5   6   2057.37   2041.82     48.55 o
 -10   5   6     24.93     54.88     15.35 o
  -9   5   6    985.42    965.56     30.01 o
  -8   5   6    283.61    308.33     17.61 o
  -7   5   6     12.38     35.28     11.31 o
  -6   5   6   2377.12   2420.53     36.75 o
  -5   5   6      8.99     27.85     10.50 <
  -4   5   6   4950.74   4899.79     47.45 o
  -3   5   6  12340.30  12327.20     82.84 o
  -2   5   6   4591.25   4794.65     52.89 o
  -1   5   6  12440.30  12577.00    103.75 o
   0   5   6    226.84    216.90     13.71 o
   1   5   6  25878.50  25801.20    143.77 o
   2   5   6   8431.14   8344.30     68.94 o
   3   5   6   6662.14   6636.20     67.98 o
   4   5   6  16304.00  15642.70    109.50 o
   5   5   6   2107.55   2141.12     37.53 o
   6   5   6   4727.77   4879.00     58.73 o
   7   5   6   6655.85   6500.35     70.99 o
   8   5   6   6324.52   6196.73     68.70 o
   9   5   6    930.87    891.54     28.16 o
  10   5   6     33.38     38.08     15.96 <
  11   5   6    159.78    146.69     24.06 o
  12   5   6     32.04     14.83     29.35 <
  13   5   6    506.00    472.83     45.60 o
  14   5   6     86.98     -2.43     34.81 <
  15   5   6     57.11    -11.54     36.87 <
  16   5   6   1312.34   1307.73     72.61 o
  17   5   6    114.12     86.40     52.89 <
  18   5   6     21.57      6.59     46.55 <
  19   5   6    426.40    336.21     94.58 o
 -19   6   6    180.66    139.61     39.76 o
 -18   6   6    104.70    119.36     30.04 o
 -17   6   6      5.46      6.71     27.93 <
 -16   6   6   2030.17   2145.48     67.89 o
 -15   6   6    198.24    220.86     30.39 o
 -14   6   6   2941.05   3084.27     76.86 o
 -13   6   6   3089.99   3098.84     67.09 o
 -12   6   6   3126.39   3137.79     65.32 o
 -11   6   6   3604.73   3690.67     61.79 o
 -10   6   6   1453.25   1467.55     39.15 o
  -9   6   6  20308.30  20124.10    148.98 o
  -8   6   6   1167.79   1151.67     27.79 o
  -7   6   6   2127.86   2146.23     38.66 o
  -6   6   6   9591.14   9678.74     89.29 o
  -5   6   6   1311.47   1386.12     31.46 o
  -4   6   6   6840.54   6986.49     74.29 o
  -3   6   6    104.98     87.44     16.77 o
  -2   6   6   1172.74   1197.67     43.89 o
  -1   6   6     23.20     15.93     17.44 <
   0   6   6   2495.38   2497.85     49.68 o
   1   6   6   3637.61   3575.75     50.66 o
   2   6   6   2045.74   2079.76     39.33 o
   3   6   6    145.46    159.24     16.34 o
   4   6   6   4125.38   4005.48     56.39 o
   5   6   6    951.55    952.32     28.45 o
   6   6   6   4460.62   4353.48     57.25 o
   7   6   6   2364.99   2359.26     43.20 o
   8   6   6   4388.27   4234.14     62.02 o
   9   6   6  10703.80  10709.50    116.47 o
  10   6   6    132.02     80.44     26.37 o
  11   6   6   8005.11   8029.00    136.37 o
  12   6   6    987.34    972.04     51.96 o
  13   6   6   4919.49   4861.36    111.18 o
  14   6   6   2588.78   2571.47     82.87 o
  15   6   6    332.95    311.86     39.61 o
  16   6   6   2284.45   2212.31    136.89 o
  17   6   6     27.16    -73.85     85.97 <
 -19   7   6    187.29     96.93     72.64 <
 -18   7   6    210.32    180.06     44.73 o
 -17   7   6    202.68    243.70     43.14 o
 -16   7   6    162.71    143.42     33.14 o
 -15   7   6    219.92    194.29     30.39 o
 -14   7   6     20.10     12.93     25.24 <
 -13   7   6   1605.75   1760.81     53.15 o
 -12   7   6    335.92    283.67     26.86 o
 -11   7   6    202.34    196.08     23.60 o
 -10   7   6     47.11     53.26     18.27 <
  -9   7   6   1115.44   1099.33     29.67 o
  -8   7   6   2145.13   2156.04     42.97 o
  -7   7   6    586.69    587.98     24.87 o
  -6   7   6    214.27    218.60     17.35 o
  -5   7   6   1478.41   1534.80     33.37 o
  -4   7   6   3548.22   3581.83     59.80 o
  -3   7   6    202.81    206.69     21.63 o
  -2   7   6   1541.20   1551.46     51.53 o
  -1   7   6   1009.72    949.37     36.84 o
   0   7   6     58.80     69.14     17.75 o
   1   7   6   4895.29   4697.00     65.00 o
   2   7   6     61.98     71.13     18.25 o
   3   7   6    360.86    326.98     23.39 o
   4   7   6      0.59     -6.16     19.06 <
   5   7   6    223.67    204.61     20.96 o
   6   7   6    427.68    415.93     24.93 o
   7   7   6    213.12    201.26     21.95 o
   8   7   6    152.75    143.60     23.19 o
   9   7   6     79.10     50.92     22.87 <
  10   7   6     54.96     78.33     27.41 <
  11   7   6    892.89    761.85     50.60 o
  12   7   6   1100.78   1097.02     60.20 o
  13   7   6     27.00     19.29     36.12 <
  14   7   6    512.85    514.59     49.82 o
  15   7   6      1.20     28.97     52.34 <
 -16   8   6   2194.58   2237.38    128.07 o
 -15   8   6    506.47    496.20     60.75 o
 -14   8   6   1612.97   1704.74     92.18 o
 -13   8   6    834.53    929.91     71.19 o
 -12   8   6   1725.99   1824.25     75.47 o
 -11   8   6   3044.71   3169.72     95.86 o
 -10   8   6   3518.94   3218.03     81.86 o
  -9   8   6   2101.60   2126.31     51.33 o
  -8   8   6   1084.01   1072.32     33.89 o
  -7   8   6   1684.49   1692.89     40.37 o
  -6   8   6   1219.15   1285.58     37.91 o
  -5   8   6    707.58    703.15     29.41 o
  -4   8   6     98.10     69.14     17.52 o
  -3   8   6   1007.81   1046.09     38.46 o
  -2   8   6    601.15    594.05     31.92 o
  -1   8   6    548.76    560.94     25.59 o
   0   8   6     55.70     80.44     16.54 o
   1   8   6    236.20    203.16     19.43 o
   2   8   6     10.70    -16.92     22.76 <
   3   8   6    349.72    301.65     34.35 o
   4   8   6     66.30     55.49     25.76 <
   5   8   6    108.58    109.71     26.02 o
   6   8   6   2858.85   2906.18     76.28 o
   7   8   6    110.89    103.11     27.35 o
   8   8   6   1197.55   1182.87     52.83 o
   9   8   6   2724.89   2795.72     78.80 o
  10   8   6   1479.23   1527.55     60.75 o
  11   8   6    709.68    814.42     54.16 o
  12   8   6    295.48    384.93     44.39 o
  13   8   6   1472.63   1360.50    105.31 o
 -15   9   6    475.68    531.24     98.14 o
 -14   9   6      4.17     23.86     60.64 <
 -13   9   6    875.81    862.16     84.20 o
 -12   9   6    985.53   1048.38     76.05 o
 -11   9   6     84.93    121.13     44.65 <
 -10   9   6   2268.73   2417.35    106.18 o
  -9   9   6    457.23    407.51     52.97 o
  -8   9   6    595.97    710.52     50.95 o
  -7   9   6   1234.98   1353.96     54.42 o
  -6   9   6   1807.57   1853.98     60.84 o
  -5   9   6      6.21     17.29     19.46 <
  -4   9   6     23.66     23.86     19.26 <
  -3   9   6   1952.46   2038.78     54.33 o
  -2   9   6     47.86     35.65     23.25 <
  -1   9   6    598.35    505.08     36.81 o
   0   9   6     54.27     42.01     25.10 <
   1   9   6    231.43    242.52     33.31 o
   2   9   6      5.22     19.23     29.21 <
   3   9   6     22.68      5.35     28.40 <
   4   9   6    575.32    531.19     39.18 o
   5   9   6   2655.68   2688.03     75.21 o
   6   9   6    108.91     86.03     29.06 <
   7   9   6     52.04      6.68     27.70 <
   8   9   6   3112.44   3353.54     88.34 o
   9   9   6    257.52    177.11     31.78 o
  10   9   6    553.74    468.44     40.25 o
  11   9   6      3.06   -102.33     63.53 <
  12   9   6    525.23    375.07     65.03 o
 -13  10   6    426.72    489.92     89.64 o
 -12  10   6    538.22    512.16     87.38 o
 -11  10   6    490.92    465.17     89.93 o
 -10  10   6    213.63    399.30     80.53 o
  -9  10   6   1135.79   1282.43     83.54 o
  -8  10   6    169.18    148.31     60.20 <
  -7  10   6    293.18    409.57     55.06 o
  -6  10   6    426.83    527.52     57.25 o
  -5  10   6    170.79    149.24     37.27 o
  -4  10   6    884.07    968.05     54.82 o
  -3  10   6      1.86     -0.69     29.41 <
  -2  10   6     29.41     46.03     30.82 <
  -1  10   6     84.41    119.51     33.22 o
   0  10   6    183.78    103.17     32.27 o
   1  10   6      1.94    -31.08     30.45 <
   2  10   6    125.86    157.24     31.69 o
   3  10   6    738.07    698.64     48.46 o
   4  10   6    103.20    154.35     30.39 o
   5  10   6    194.27    135.76     30.51 o
   6  10   6   1414.41   1452.45     61.04 o
   7  10   6      0.12      4.77     30.04 <
   8  10   6    426.90    277.57     45.31 o
   9  10   6    460.57    357.26     50.23 o
  10  10   6     15.70     70.67     45.20 <
  11  10   6    381.34    340.46     75.24 o
  -5  11   6   1044.79   1202.56    123.41 o
  -4  11   6     40.24     21.34     60.00 <
  -3  11   6   2067.73   2046.36     91.58 o
  -2  11   6     10.97    -26.17     38.72 <
  -1  11   6     40.04     51.44     33.72 <
   0  11   6     66.67     27.21     32.85 <
   1  11   6    515.12    480.64     49.01 o
   2  11   6    148.58    132.90     38.31 o
   3  11   6    124.11    120.03     37.82 o
   4  11   6      5.97    -26.11     38.26 <
   5  11   6    749.78    870.11    106.47 o
   6  11   6     39.65     93.63     63.33 <
   7  11   6    723.58    785.85    103.40 o
  -3  12   6     29.43     33.83     64.92 <
  -2  12   6    325.88    213.52     87.44 <
  -1  12   6      0.09   -115.98     89.52 <
   0  12   6    660.61    565.31     92.24 o
   1  12   6      8.41    -28.14     60.61 <
 -20   1   7    107.77     91.98     39.59 <
 -19   1   7    121.25     77.96     34.38 <
 -18   1   7    504.15    466.76     47.74 o
 -17   1   7     45.31     27.96     25.16 <
 -16   1   7    508.33    563.72     39.18 o
 -15   1   7    375.55    357.98     25.30 o
 -14   1   7   4894.31   4977.37     77.93 o
 -13   1   7   3654.10   3664.53     60.26 o
 -12   1   7    519.08    476.33     20.99 o
 -11   1   7   5260.87   5199.65     61.56 o
 -10   1   7      5.76     26.17     12.38 <
  -9   1   7  22385.20  22322.30    134.69 o
  -8   1   7   6047.10   6041.22     52.77 o
  -7   1   7   2971.97   2920.11     35.34 o
  -6   1   7  11425.40  11345.10     77.67 o
  -5   1   7      4.86     34.93      8.36 o
  -4   1   7  28919.10  28546.60    139.55 o
  -3   1   7  10055.40   9938.41     61.82 o
  -2   1   7   7075.97   7182.91     45.31 o
  -1   1   7   7284.28   7103.16     47.74 o
   0   1   7    835.64    799.44     15.44 o
   1   1   7  20202.00  21096.40    118.24 o
   2   1   7   1502.38   1435.10     22.41 o
   3   1   7    226.33    255.18     13.47 o
   4   1   7   2140.97   2089.91     33.63 o
   5   1   7   1158.99   1199.00     26.66 o
   6   1   7    235.42    233.58     16.74 o
   7   1   7     20.06     30.77     12.46 <
   8   1   7     54.07     44.10     15.64 <
   9   1   7   2547.77   2505.26     55.78 o
  10   1   7     43.60     37.21     21.14 <
  11   1   7    444.68    417.61     30.68 o
  12   1   7    929.28    904.84     42.54 o
  13   1   7    643.27    654.66     39.50 o
  14   1   7    524.16    538.71     46.90 o
  15   1   7      4.18    -28.34     31.40 <
  16   1   7   6075.06   6162.09    118.82 o
  17   1   7    566.14    655.21     45.43 o
  18   1   7    473.93    438.37     41.06 o
  19   1   7   1579.89   2078.95    180.46 o
 -20   2   7    711.47    774.63     60.35 o
 -19   2   7     15.20     -4.51     37.16 <
 -18   2   7   1038.74    973.05     61.59 o
 -17   2   7    526.57    485.99     39.76 o
 -16   2   7    338.88    319.35     37.74 o
 -15   2   7      5.35      0.14     22.81 <
 -14   2   7     14.98     23.57     18.71 <
 -13   2   7   1701.93   1574.22     40.22 o
 -12   2   7    282.35    276.87     20.24 o
 -11   2   7     11.77     21.66     14.40 <
 -10   2   7   2497.10   2446.01     36.00 o
  -9   2   7   1329.45   1325.39     26.89 o
  -8   2   7   2299.58   2200.86     32.76 o
  -7   2   7   2759.80   2747.51     33.31 o
  -6   2   7   3691.92   3736.38     36.61 o
  -5   2   7   6841.06   6692.70     50.02 o
  -4   2   7   4668.71   4641.72     42.94 o
  -3   2   7   2220.06   2291.25     27.85 o
  -2   2   7  11811.20  11996.90     76.05 o
  -1   2   7      2.91     13.91      8.04 <
   0   2   7   4683.92   4400.12     43.14 o
   1   2   7   1865.66   1782.07     28.60 o
   2   2   7   2394.15   2735.34     33.34 o
   3   2   7   2524.65   2502.71     34.55 o
   4   2   7   1213.96   1200.91     23.86 o
   5   2   7   3808.43   3866.33     45.54 o
   6   2   7      9.42      7.72     11.65 <
   7   2   7   1503.22   1463.32     35.02 o
   8   2   7   1054.32    963.66     34.58 o
   9   2   7     89.36     77.21     19.03 o
  10   2   7   1231.58   1206.15     45.75 o
  11   2   7    310.90    270.16     27.99 o
  12   2   7    319.31    352.89     31.40 o
  13   2   7     72.84     76.28     24.43 o
  14   2   7     33.96     -0.52     24.81 <
  15   2   7    759.20    849.78     51.12 o
  16   2   7      0.16    -45.14     36.95 <
  17   2   7   1057.82   1092.04     67.87 o
  18   2   7     10.59    -30.36     37.42 <
  19   2   7    163.21    336.67     92.50 o
 -20   3   7    106.51     98.89     51.70 <
 -19   3   7    264.19    194.60     42.82 o
 -18   3   7     34.06     33.69     30.80 <
 -17   3   7    995.16    940.98     52.31 o
 -16   3   7     21.54      4.11     28.22 <
 -15   3   7    469.82    468.99     37.62 o
 -14   3   7    803.70    734.09     43.23 o
 -13   3   7   3206.80   3217.63     70.35 o
 -12   3   7   2616.89   2448.70     53.03 o
 -11   3   7     98.74    108.35     18.94 o
 -10   3   7    131.67    148.28     17.20 o
  -9   3   7   1370.96   1411.94     32.82 o
  -8   3   7  10654.90  10562.40     86.66 o
  -7   3   7    698.82    707.40     18.65 o
  -6   3   7   9589.22   9813.46     66.82 o
  -5   3   7    505.59    501.32     15.41 o
  -4   3   7   6797.51   6535.71     57.69 o
  -3   3   7  18806.30  18882.20    127.46 o
  -2   3   7   8415.80   8560.36     72.32 o
  -1   3   7   1386.83   1320.88     23.48 o
   0   3   7    883.41    823.07     19.78 o
   1   3   7  14520.60  14452.00    107.28 o
   2   3   7    871.38    889.72     22.29 o
   3   3   7  15219.20  15733.40    107.25 o
   4   3   7    178.72    191.37     13.47 o
   5   3   7   5149.07   4979.92     52.05 o
   6   3   7   1808.49   1796.67     33.83 o
   7   3   7    551.38    539.54     21.40 o
   8   3   7   7537.64   7459.29     91.43 o
   9   3   7   6026.47   5910.38     96.32 o
  10   3   7    573.64    594.89     34.35 o
  11   3   7    352.26    400.43     32.41 o
  12   3   7   6718.60   6983.28    135.10 o
  13   3   7    323.58    299.48     34.87 o
  14   3   7   3422.94   3457.20     79.92 o
  15   3   7     32.53      3.56     32.70 <
  16   3   7   4418.09   4437.42    126.25 o
  17   3   7   1452.71   1408.85     76.25 o
  18   3   7    102.81     64.95     53.93 <
  19   3   7   1793.35   1792.85    116.76 o
 -20   4   7    309.04    382.88     93.63 o
 -19   4   7    141.35     74.26     36.06 <
 -18   4   7     48.66     55.58     31.66 <
 -17   4   7    656.64    693.43     47.13 o
 -16   4   7     47.37     -7.37     27.99 <
 -15   4   7   2057.11   2069.46     70.64 o
 -14   4   7    178.82    141.28     30.19 o
 -13   4   7   1599.85   1646.28     50.17 o
 -12   4   7   3017.01   2945.79     50.46 o
 -11   4   7   4643.38   4683.53     87.85 o
 -10   4   7   5837.69   5836.26     77.67 o
  -9   4   7      3.49      9.22     13.56 <
  -8   4   7   6290.38   6141.94     68.96 o
  -7   4   7   1712.16   1674.96     29.99 o
  -6   4   7   5891.90   5940.25     60.64 o
  -5   4   7   1700.26   1663.05     27.90 o
  -4   4   7    279.44    272.24     14.17 o
  -3   4   7   1288.82   1294.45     25.33 o
  -2   4   7    791.61    721.86     22.53 o
  -1   4   7   2670.69   2734.96     38.60 o
   0   4   7      9.47     25.88      9.46 <
   1   4   7   5696.89   5558.96     59.83 o
   2   4   7     18.91     47.57     10.58 o
   3   4   7    434.32    439.23     15.35 o
   4   4   7   2488.82   2449.65     41.90 o
   5   4   7    211.00    197.67     15.79 o
   6   4   7   7131.35   7104.29     72.26 o
   7   4   7    985.09    961.26     28.11 o
   8   4   7    257.69    238.56     18.19 o
   9   4   7   2772.09   2784.12     49.79 o
  10   4   7    124.18    156.03     21.05 o
  11   4   7   4818.50   4664.10     85.62 o
  12   4   7   1029.51   1090.05     52.02 o
  13   4   7    259.21    243.53     33.37 o
  14   4   7   1311.93   1345.75     59.86 o
  15   4   7      7.65     38.02     33.43 <
  16   4   7     46.01    -13.13     41.78 <
  17   4   7    263.06    219.96     56.33 o
  18   4   7    550.55    590.29     75.88 o
  19   4   7     27.24     83.54     68.44 <
 -20   5   7   1332.51   1508.52    156.78 o
 -19   5   7      3.91     73.71     47.71 <
 -18   5   7   1530.86   1482.09     68.50 o
 -17   5   7    579.71    534.25     46.21 o
 -16   5   7    721.59    722.53     45.66 o
 -15   5   7   1866.75   1958.74     67.00 o
 -14   5   7   1861.08   1898.02     64.05 o
 -13   5   7   2294.51   2213.61     66.36 o
 -12   5   7    890.92    768.24     34.44 o
 -11   5   7    148.99    180.18     19.92 o
 -10   5   7     68.15     73.97     16.94 o
  -9   5   7   7523.56   7544.39     81.57 o
  -8   5   7     14.83     28.92     12.40 <
  -7   5   7    237.78    273.72     17.96 o
  -6   5   7    223.73    221.44     16.11 o
  -5   5   7   3817.55   3815.58     50.83 o
  -4   5   7   2124.05   2084.70     37.76 o
  -3   5   7   4380.79   4165.93     65.55 o
  -2   5   7    117.96     72.55     13.45 o
  -1   5   7   2901.92   2912.77     46.87 o
   0   5   7   6468.39   6349.26     73.04 o
   1   5   7   1767.03   1668.48     32.24 o
   2   5   7   4520.86   4325.23     57.69 o
   3   5   7      1.41     16.22     14.31 <
   4   5   7   1114.95   1078.54     24.98 o
   5   5   7   5020.70   5029.02     56.88 o
   6   5   7    559.18    537.49     21.43 o
   7   5   7   2171.74   2124.37     42.25 o
   8   5   7      7.08     22.61     14.89 <
   9   5   7      4.25     31.58     16.45 <
  10   5   7   2562.03   2427.93     63.12 o
  11   5   7     15.27      8.36     23.25 <
  12   5   7    736.61    708.47     40.71 o
  13   5   7     78.96     72.52     30.36 <
  14   5   7      1.14     -9.11     34.53 <
  15   5   7    243.97    141.43     37.85 o
  16   5   7    365.84    399.45     55.81 o
  17   5   7    111.28    113.29     51.76 <
 -19   6   7    411.77    305.09     58.50 o
 -18   6   7    345.39    371.60     59.51 o
 -17   6   7   1063.44   1005.73     63.01 o
 -16   6   7    590.93    541.40     42.85 o
 -15   6   7     23.62     78.77     26.66 <
 -14   6   7     23.22     23.60     21.89 <
 -13   6   7    155.70    124.31     24.95 o
 -12   6   7    440.34    468.58     31.84 o
 -11   6   7    414.09    428.85     25.91 o
 -10   6   7     88.03     98.83     16.05 o
  -9   6   7   4978.36   4985.35     63.73 o
  -8   6   7   2689.51   2758.44     46.81 o
  -7   6   7   3449.94   3570.46     53.12 o
  -6   6   7   4568.55   4642.99     60.75 o
  -5   6   7  14893.40  15096.80    125.44 o
  -4   6   7   1743.23   1699.57     40.95 o
  -3   6   7   1155.75   1125.76     37.33 o
  -2   6   7  12756.40  12658.80    135.41 o
  -1   6   7     34.66     23.71     16.40 <
   0   6   7   7942.42   7854.57     86.60 o
   1   6   7   1935.46   1936.77     44.59 o
   2   6   7   7335.87   7194.88     87.27 o
   3   6   7   1591.32   1629.04     42.07 o
   4   6   7   1903.28   1991.10     43.66 o
   5   6   7   4494.79   4641.45     69.40 o
   6   6   7    136.05    129.69     17.35 o
   7   6   7    151.44    131.63     17.81 o
   8   6   7      0.59     20.07     17.38 <
   9   6   7   1110.29   1249.23     46.47 o
  10   6   7    313.66    290.38     33.05 o
  11   6   7    516.24    511.96     41.67 o
  12   6   7   1101.19   1226.68     57.80 o
  13   6   7   2009.01   2052.55     74.75 o
  14   6   7      1.95    -27.99     39.56 <
  15   6   7   1885.94   2230.29    135.99 o
  16   6   7     27.25     46.53     86.23 <
 -18   7   7     74.17   -118.47     89.87 <
 -17   7   7   1557.74   1738.37    163.49 o
 -16   7   7    343.45    328.69     49.36 o
 -15   7   7    443.80    621.41     47.45 o
 -14   7   7   2365.28   2394.65     78.77 o
 -13   7   7    379.07    422.87     34.81 o
 -12   7   7   6541.00   6488.03     99.01 o
 -11   7   7    198.48    249.72     25.91 o
 -10   7   7   1739.10   1781.17     46.70 o
  -9   7   7    769.07    766.22     32.10 o
  -8   7   7   2528.10   2495.63     47.77 o
  -7   7   7   4821.71   4840.14     67.69 o
  -6   7   7    256.03    246.42     17.78 o
  -5   7   7    532.20    522.05     22.96 o
  -4   7   7     85.39     76.95     18.56 o
  -3   7   7   1485.42   1533.21     44.96 o
  -2   7   7    956.22    986.09     37.68 o
  -1   7   7    109.16    108.84     19.63 o
   0   7   7   5386.29   5218.16     87.04 o
   1   7   7   5546.78   5405.27     80.16 o
   2   7   7   3310.61   3278.99     55.87 o
   3   7   7   9681.23   9630.91    103.89 o
   4   7   7     12.08      9.14     17.52 <
   5   7   7  11219.60  10944.60    110.83 o
   6   7   7   1443.10   1422.18     46.35 o
   7   7   7   8043.88   7922.21    121.10 o
   8   7   7   8027.06   8314.63    143.45 o
   9   7   7   3714.91   3625.32     94.76 o
  10   7   7   6345.72   6508.59    147.47 o
  11   7   7     84.41    126.42     36.72 o
  12   7   7   7332.46   6957.37    159.93 o
  13   7   7   1218.44   1174.60     71.25 o
  14   7   7   1309.29   1223.61    104.33 o
 -16   8   7    518.36    462.54    103.69 o
 -15   8   7   1792.94   1738.69     93.40 o
 -14   8   7     17.08     -1.42     42.28 <
 -13   8   7   1362.99   1381.64     84.67 o
 -12   8   7   2740.64   2730.48    111.01 o
 -11   8   7   1558.37   1471.16     84.87 o
 -10   8   7    245.57    251.92     46.27 o
  -9   8   7    188.52    163.46     27.82 o
  -8   8   7   3733.28   3825.18     91.17 o
  -7   8   7    439.72    487.18     27.85 o
  -6   8   7    644.96    659.00     29.15 o
  -5   8   7    205.15    206.60     22.18 o
  -4   8   7   2060.06   2115.96     50.34 o
  -3   8   7     11.92     -1.10     19.87 <
  -2   8   7    604.05    609.58     32.88 o
  -1   8   7   2985.52   3082.79     67.69 o
   0   8   7    522.49    479.11     30.88 o
   1   8   7      6.26      6.48     19.69 <
   2   8   7    274.13    266.95     32.47 o
   3   8   7   2081.03   2123.82     70.82 o
   4   8   7     33.58     16.68     25.91 <
   5   8   7    580.48    560.71     38.75 o
   6   8   7     11.09    -47.54     28.11 <
   7   8   7   1338.88   1458.78     58.32 o
   8   8   7     56.79     51.67     28.34 <
   9   8   7    157.99    122.92     29.81 o
  10   8   7     19.74    -75.93     35.05 <
  11   8   7    146.28    142.27     37.16 o
  12   8   7     12.66    -51.76     55.58 <
 -14   9   7      3.57    -16.80     60.32 <
 -13   9   7    846.65    881.33     84.03 o
 -12   9   7      6.00    -36.81     46.87 <
 -11   9   7    205.45    196.57     44.39 o
 -10   9   7    728.29    636.50     62.40 o
  -9   9   7     69.69     98.63     46.50 <
  -8   9   7    178.95    200.48     37.79 o
  -7   9   7   1018.13   1076.20     81.46 o
  -6   9   7   1012.46   1008.74     59.77 o
  -5   9   7   2964.70   2891.34     73.04 o
  -4   9   7    385.30    391.93     34.21 o
  -3   9   7   3655.60   3810.26     87.04 o
  -2   9   7    659.93    632.74     40.48 o
  -1   9   7   6193.20   6472.53    119.36 o
   0   9   7   4351.79   4301.52     98.63 o
   1   9   7    488.22    547.24     41.67 o
   2   9   7   2903.96   2902.62     83.60 o
   3   9   7      8.97     55.43     31.20 <
   4   9   7   1220.55   1322.88     55.72 o
   5   9   7   1720.14   1689.56     62.49 o
   6   9   7    231.57    193.54     32.18 o
   7   9   7    659.19    734.09     46.09 o
   8   9   7    147.85    130.93     31.72 o
   9   9   7    389.57    365.04     38.63 o
  10   9   7    108.19     55.26     38.92 <
  11   9   7     70.87    -36.29     83.63 <
 -12  10   7     86.42    128.71     71.62 <
 -11  10   7   2095.63   1966.72    152.33 o
 -10  10   7    912.48    850.77    104.96 o
  -9  10   7    806.68    705.75     95.19 o
  -8  10   7   1076.72    898.65    124.89 o
  -7  10   7    420.96    382.01     96.20 o
  -6  10   7   1015.04    966.23     84.17 o
  -5  10   7    200.27    231.47     54.48 o
  -4  10   7    232.12    181.68     34.67 o
  -3  10   7    227.57    244.20     37.82 o
  -2  10   7    746.66    707.40     51.21 o
  -1  10   7   1526.64   1601.77     72.15 o
   0  10   7    679.58    561.98     48.20 o
   1  10   7      5.73     13.33     28.89 <
   2  10   7   3801.32   3976.59    102.39 o
   3  10   7    676.85    727.73     49.82 o
   4  10   7   4223.08   4551.50    102.07 o
   5  10   7   1097.23   1246.16     57.80 o
   6  10   7   2810.29   2782.10     92.36 o
   7  10   7   1204.27   1275.40     69.20 o
   8  10   7   2621.61   2585.12    108.20 o
   9  10   7   4735.64   4723.37    276.87 o
  -5  11   7    705.27    688.55    104.88 o
  -4  11   7    755.44    740.19     76.19 o
  -3  11   7    354.63    274.10     57.57 o
  -2  11   7     13.46     55.81     38.75 <
  -1  11   7   1891.02   1893.59     92.21 o
   0  11   7    361.28    270.45     46.96 o
   1  11   7   1534.25   1381.23     85.65 o
   2  11   7    139.84    162.71     45.02 o
   3  11   7   1506.33   1435.02    100.34 o
   4  11   7    339.71    339.79     60.32 o
 -20   0   8    154.43    160.54     56.94 <
 -19   0   8   1986.22   1842.12    117.92 o
 -18   0   8   1611.94   1745.11    112.69 o
 -17   0   8   1537.46   1545.13    104.33 o
 -16   0   8    989.53   1082.59     86.78 o
 -15   0   8   7554.32   6747.78    162.45 o
 -14   0   8     72.28     46.58     31.34 <
 -13   0   8   1353.98   1197.12     58.35 o
 -12   0   8  11967.70  11711.50    163.14 o
 -11   0   8     54.08     47.68     18.80 <
 -10   0   8   6597.38   6342.61     89.58 o
  -9   0   8    520.74    478.47     23.19 o
  -8   0   8   4309.16   4346.92     58.32 o
  -7   0   8   1252.82   1249.63     32.56 o
  -6   0   8   4043.02   4232.96     66.07 o
  -5   0   8   2105.89   2168.61     43.81 o
  -4   0   8   1591.15   1568.95     33.89 o
  -3   0   8  18682.00  18623.10    152.33 o
  -2   0   8   1671.45   1687.94     33.72 o
  -1   0   8    192.47    212.65     15.61 o
   0   0   8   7796.77   8017.43     88.60 o
   1   0   8  19837.60  19780.40    158.11 o
   2   0   8  13778.90  13885.10    122.72 o
   3   0   8    123.36    121.48     17.32 o
   4   0   8   6278.67   6694.15    103.03 o
   5   0   8     32.15     50.20     18.13 <
   6   0   8   8273.89   8126.04    117.78 o
   7   0   8  22980.40  22614.20    241.74 o
   8   0   8    245.66    232.89     30.56 o
   9   0   8    941.71    814.04     62.02 o
  10   0   8  11838.30  11891.00    247.29 o
  11   0   8   3886.93   3849.53    136.14 o
  12   0   8     32.07     44.65     38.92 <
  13   0   8   1854.49   1874.45    105.02 o
  14   0   8    341.24    332.71     60.43 o
  15   0   8      7.17    -47.16     47.91 <
  16   0   8    152.29     61.01     48.64 <
  17   0   8     83.02     35.71     47.10 <
  18   0   8    328.23    360.52     54.74 o
 -20   1   8     37.53     24.61     37.48 <
 -19   1   8    103.33     71.97     38.69 <
 -18   1   8   1816.96   1789.96     80.85 o
 -17   1   8    811.79    824.42     57.49 o
 -16   1   8    410.20    387.56     35.51 o
 -15   1   8    500.18    475.67     32.53 o
 -14   1   8   1484.16   1463.76     42.97 o
 -13   1   8     13.74     22.90     16.45 <
 -12   1   8   5890.27   5879.49     72.72 o
 -11   1   8   3939.87   3982.05     57.69 o
 -10   1   8   5046.21   5055.01     56.47 o
  -9   1   8     14.09     34.06     10.41 o
  -8   1   8   7756.24   7722.75     61.79 o
  -7   1   8   4023.48   3934.52     39.76 o
  -6   1   8   8726.77   8831.44     64.92 o
  -5   1   8   3217.92   3267.60     34.47 o
  -4   1   8    568.54    576.93     14.14 o
  -3   1   8  15652.40  15543.20     85.42 o
  -2   1   8     15.22     22.06      7.23 o
  -1   1   8   7629.59   7520.97     55.98 o
   0   1   8      8.98      8.96      7.95 <
   1   1   8    537.24    524.88     13.94 o
   2   1   8    377.86    324.21     12.03 o
   3   1   8    371.61    290.43     13.13 o
   4   1   8    576.92    650.87     19.26 o
   5   1   8   2166.48   2196.17     37.27 o
   6   1   8    413.69    381.89     21.48 o
   7   1   8   3025.28   3005.56     57.89 o
   8   1   8   2054.18   1975.48     48.98 o
   9   1   8   5730.40   5551.30     96.72 o
  10   1   8     41.26     20.27     25.04 <
  11   1   8   2583.04   2462.84     77.96 o
  12   1   8   3099.09   2955.48     88.45 o
  13   1   8     52.83     64.57     32.04 <
  14   1   8   2051.70   2154.71     82.84 o
  15   1   8      2.89      7.60     37.36 <
  16   1   8    895.68    882.43     55.55 o
  17   1   8    368.31    353.76     38.46 o
  18   1   8    119.29     73.56     36.81 <
 -20   2   8   3374.43   3314.21    225.80 o
 -19   2   8     57.45     44.82     35.51 <
 -18   2   8    103.17     89.23     37.36 <
 -17   2   8    130.82     97.33     35.13 <
 -16   2   8   4608.59   4513.47    101.81 o
 -15   2   8    504.75    559.24     39.73 o
 -14   2   8   2439.74   2417.58     55.78 o
 -13   2   8   2357.39   2226.07     44.85 o
 -12   2   8  10195.80   9888.90     98.55 o
 -11   2   8   7686.68   7631.00     81.54 o
 -10   2   8    250.47    238.62     16.63 o
  -9   2   8  28007.30  27928.80    170.26 o
  -8   2   8    208.91    191.95     12.32 o
  -7   2   8  10504.80  10398.00     74.40 o
  -6   2   8   9790.96   9407.08     63.67 o
  -5   2   8  19819.50  19923.90    101.58 o
  -4   2   8  14592.30  14782.70     90.16 o
  -3   2   8   2612.91   2714.69     31.61 o
  -2   2   8  14376.20  14099.30     86.11 o
  -1   2   8    265.24    313.68     12.78 o
   0   2   8   9360.20   9300.92     67.89 o
   1   2   8   6135.83   5963.93     54.94 o
   2   2   8  10118.30  10460.70     75.12 o
   3   2   8   2041.50   2105.66     27.35 o
   4   2   8    404.51    425.67     16.63 o
   5   2   8   5249.30   5263.21     61.42 o
   6   2   8   3084.37   2991.88     46.61 o
   7   2   8   1163.94   1112.92     31.75 o
   8   2   8   6318.99   6191.01     79.03 o
   9   2   8   1416.77   1441.49     43.08 o
  10   2   8   1066.04   1020.16     35.91 o
  11   2   8   1104.60   1099.13     38.69 o
  12   2   8   2327.12   2260.71     64.92 o
  13   2   8   8810.57   8732.96    162.77 o
  14   2   8    256.89    175.26     32.41 o
  15   2   8   1283.55   1272.33     55.78 o
  16   2   8    162.96    198.05     37.30 o
  17   2   8   4154.84   4260.69    113.06 o
  18   2   8    501.00    522.43     73.50 o
  19   2   8    157.27    124.74     82.99 <
 -20   3   8    195.67    104.85     67.40 <
 -19   3   8   1083.93   1087.62     68.88 o
 -18   3   8   1672.08   1690.89     79.61 o
 -17   3   8   1022.14    953.27     52.92 o
 -16   3   8   1426.92   1397.74     59.97 o
 -15   3   8     75.55     57.11     27.99 <
 -14   3   8   5190.13   4989.81     93.08 o
 -13   3   8    894.64    847.73     31.58 o
 -12   3   8   1242.36   1200.16     35.25 o
 -11   3   8   1248.90   1203.51     37.94 o
 -10   3   8   1548.46   1509.45     35.51 o
  -9   3   8   4114.63   4047.40     55.87 o
  -8   3   8    948.43    971.61     26.46 o
  -7   3   8    190.03    173.61     12.23 o
  -6   3   8    795.59    865.08     19.40 o
  -5   3   8   2496.70   2528.10     30.56 o
  -4   3   8    125.72    143.54     11.42 o
  -3   3   8    147.98    142.44     11.05 o
  -2   3   8   7724.21   7590.19     60.67 o
  -1   3   8   3824.73   3874.11     41.75 o
   0   3   8   6913.08   6834.65     61.97 o
   1   3   8   5257.53   5165.27     52.40 o
   2   3   8   1647.60   1582.95     27.09 o
   3   3   8  12829.90  12719.30     91.35 o
   4   3   8    309.54    300.21     20.01 o
   5   3   8   5357.75   5313.00     60.09 o
   6   3   8   4445.97   4351.22     60.38 o
   7   3   8   2184.77   2223.12     44.85 o
   8   3   8   3438.89   3479.12     58.38 o
   9   3   8    376.94    351.82     24.35 o
  10   3   8   2964.97   2806.85     72.52 o
  11   3   8    205.41    330.83     35.74 o
  12   3   8     32.51     11.65     27.44 <
  13   3   8    119.72    120.49     32.21 o
  14   3   8     14.96    -21.28     30.22 <
  15   3   8     26.57    -21.57     34.15 <
  16   3   8    252.85    215.19     37.07 o
  17   3   8    106.90    155.63     55.06 <
  18   3   8    191.10    306.57     64.83 o
  19   3   8     33.29    151.32     79.58 <
 -20   4   8     63.59    189.23     82.87 <
 -19   4   8   1090.79   1007.55    125.73 o
 -18   4   8     40.85     26.72     29.15 <
 -17   4   8    635.02    621.35     46.21 o
 -16   4   8   1006.86    908.14     51.88 o
 -15   4   8   2478.59   2344.40     75.47 o
 -14   4   8     46.52     32.36     27.41 <
 -13   4   8     63.36     62.20     19.89 o
 -12   4   8    865.23    768.62     32.96 o
 -11   4   8     63.25     92.44     21.48 o
 -10   4   8    309.26    338.46     22.53 o
  -9   4   8     11.80      9.08     15.07 <
  -8   4   8   4145.47   4193.75     61.39 o
  -7   4   8   1463.90   1426.54     27.09 o
  -6   4   8     42.45     55.14     13.24 o
  -5   4   8   1474.15   1491.63     31.49 o
  -4   4   8   1435.31   1479.08     30.77 o
  -3   4   8    990.09    937.75     24.41 o
  -2   4   8     24.86     21.83     12.32 <
  -1   4   8    592.95    544.49     20.59 o
   0   4   8    416.83    409.91     16.92 o
   1   4   8    378.73    339.65     15.87 o
   2   4   8     42.27     55.03     13.50 o
   3   4   8   2355.62   2278.55     41.96 o
   4   4   8     14.26     27.85     14.14 <
   5   4   8    649.56    612.53     25.45 o
   6   4   8   1227.48   1156.79     29.78 o
   7   4   8    900.09    894.98     27.88 o
   8   4   8    258.77    222.62     18.22 o
   9   4   8    738.96    677.30     27.35 o
  10   4   8    191.57    184.92     22.90 o
  11   4   8   1016.58   1083.11     45.89 o
  12   4   8     60.26     16.11     26.26 <
  13   4   8      6.45     33.83     29.00 <
  14   4   8     12.75     31.72     30.07 <
  15   4   8    242.71    154.59     35.13 o
  16   4   8      2.17     -6.82     41.96 <
  17   4   8    131.68    118.06     53.41 <
  18   4   8    122.94    106.12     54.36 <
 -19   5   8    319.18    360.84     84.17 o
 -18   5   8    164.35     70.50     44.79 <
 -17   5   8      2.71    -12.43     30.74 <
 -16   5   8      3.44    -40.08     31.52 <
 -15   5   8   1410.04   1374.12     65.70 o
 -14   5   8    115.61    125.61     32.15 o
 -13   5   8   1786.47   1757.17     68.85 o
 -12   5   8   1672.51   1651.19     48.61 o
 -11   5   8    530.81    526.39     29.93 o
 -10   5   8   4016.70   4114.08     64.77 o
  -9   5   8    115.27     98.26     18.22 o
  -8   5   8  12137.70  11905.80    110.60 o
  -7   5   8    853.96    844.43     29.29 o
  -6   5   8   2820.97   2965.71     51.04 o
  -5   5   8   4621.59   4718.98     64.80 o
  -4   5   8   4095.64   4087.97     59.42 o
  -3   5   8  15231.10  15296.60    186.85 o
  -2   5   8    543.91    508.32     28.54 o
  -1   5   8   1934.52   1939.63     45.08 o
   0   5   8    775.52    742.85     32.68 o
   1   5   8   1809.79   1720.07     35.28 o
   2   5   8    433.17    440.45     23.71 o
   3   5   8     19.21      7.37     14.60 <
   4   5   8    277.68    245.41     15.82 o
   5   5   8      0.37     15.87     11.71 <
   6   5   8      6.38     25.56     13.91 <
   7   5   8   1066.66    999.54     29.61 o
   8   5   8      7.84     14.83     15.50 <
   9   5   8    547.09    599.43     30.48 o
  10   5   8     10.24     12.90     24.20 <
  11   5   8   1891.83   1794.35     58.50 o
  12   5   8   1727.83   1856.76     61.33 o
  13   5   8    835.50    679.47     42.07 o
  14   5   8    938.16   1042.54     57.54 o
  15   5   8      5.65    -51.33     36.61 <
  16   5   8   2942.35   2841.11    225.78 o
 -18   6   8   1343.84   1210.19     91.75 o
 -17   6   8    898.77   1021.23     84.49 o
 -16   6   8   2779.87   2957.18     85.13 o
 -15   6   8    685.41    743.72     46.09 o
 -14   6   8     46.07     56.24     28.11 <
 -13   6   8   4504.41   4418.45     96.06 o
 -12   6   8    345.31    304.43     27.56 o
 -11   6   8    286.26    287.63     23.86 o
 -10   6   8    306.41    327.39     22.99 o
  -9   6   8   1380.48   1302.72     38.31 o
  -8   6   8     96.93     93.34     15.59 o
  -7   6   8   1337.62   1267.10     31.37 o
  -6   6   8     10.33     33.57     14.72 <
  -5   6   8   3986.45   3998.36     63.53 o
  -4   6   8    141.25    169.13     22.79 o
  -3   6   8     45.35     60.72     25.39 <
  -2   6   8   2646.18   2598.68     58.82 o
  -1   6   8   6140.57   6110.88     81.31 o
   0   6   8    700.25    707.63     33.54 o
   1   6   8    445.60    435.79     29.73 o
   2   6   8   8041.35   8027.58    105.40 o
   3   6   8     24.90     49.27     16.77 <
   4   6   8   8274.09   8251.42    105.11 o
   5   6   8   1882.62   1919.53     45.86 o
   6   6   8   3028.60   2888.42     46.01 o
   7   6   8    566.95    598.27     29.75 o
   8   6   8    463.14    484.11     32.99 o
   9   6   8   5520.73   5630.47     96.67 o
  10   6   8     45.37     49.45     28.22 <
  11   6   8    348.76    276.21     41.78 o
  12   6   8     87.33    140.73     42.85 o
  13   6   8   1623.65   1483.83     76.69 o
  14   6   8     74.41      7.37     36.93 <
 -18   7   8      6.96    -22.21     68.47 <
 -17   7   8    118.71    171.62     74.92 <
 -16   7   8    322.36    223.43     76.14 <
 -15   7   8    219.27    242.11     48.35 o
 -14   7   8   1218.73   1301.42     79.00 o
 -13   7   8    119.12    132.61     34.64 o
 -12   7   8      5.97     46.44     28.71 <
 -11   7   8    212.95    176.24     28.89 o
 -10   7   8     98.65     75.41     21.31 o
  -9   7   8   1090.26   1149.18     44.04 o
  -8   7   8     61.39     63.07     20.15 o
  -7   7   8    726.76    771.31     28.80 o
  -6   7   8    736.05    704.28     30.28 o
  -5   7   8    254.27    278.00     22.76 o
  -4   7   8     72.55     86.92     20.44 o
  -3   7   8    228.66    239.25     24.52 o
  -2   7   8    869.55    872.66     30.30 o
  -1   7   8    116.21    109.74     17.55 o
   0   7   8    390.76    392.07     27.53 o
   1   7   8    431.07    396.15     30.59 o
   2   7   8    566.40    645.55     36.98 o
   3   7   8    336.81    323.95     30.28 o
   4   7   8    495.20    471.36     32.99 o
   5   7   8     34.85     32.33     24.06 <
   6   7   8   1387.73   1397.05     59.97 o
   7   7   8    326.72    384.15     37.97 o
   8   7   8      2.38    -17.78     28.63 <
   9   7   8    308.90    331.67     45.69 o
  10   7   8     35.24     62.55     36.67 <
  11   7   8    289.95    245.79     43.08 o
  12   7   8     41.42     40.16     39.33 <
 -15   8   8    343.33    244.89     83.63 <
 -14   8   8     17.60   -149.58     56.70 <
 -13   8   8    273.08    219.30     53.81 o
 -12   8   8     62.68     75.50     46.96 <
 -11   8   8     47.63     86.40     47.77 <
 -10   8   8    481.10    456.12     62.00 o
  -9   8   8    190.62    167.91     28.37 o
  -8   8   8   1017.33    947.40     49.82 o
  -7   8   8   1502.46   1548.25     62.23 o
  -6   8   8    518.93    565.25     33.43 o
  -5   8   8     19.93     29.06     23.25 <
  -4   8   8    747.57    809.24     43.11 o
  -3   8   8   1662.81   1657.15     58.32 o
  -2   8   8    585.73    668.68     36.38 o
  -1   8   8   1798.03   1792.01     54.80 o
   0   8   8    251.77    252.47     27.27 o
   1   8   8   1607.37   1552.33     51.01 o
   2   8   8   2405.13   2418.91     75.67 o
   3   8   8    421.07    437.64     40.14 o
   4   8   8   1055.40    955.76     47.57 o
   5   8   8   3138.84   3202.16     82.38 o
   6   8   8    784.60    868.78     47.57 o
   7   8   8   1071.98   1106.79     52.97 o
   8   8   8     61.58     49.10     29.26 <
   9   8   8    667.02    641.33     44.85 o
  10   8   8    903.38    928.00     57.72 o
  11   8   8     27.12    -80.07     55.06 <
 -12   9   8    145.13     59.45     48.43 <
 -11   9   8      1.93    -85.53     52.02 <
 -10   9   8      2.34    -13.07     44.73 <
  -9   9   8     76.26     81.25     47.60 <
  -8   9   8    733.87    763.56     77.03 o
  -7   9   8    163.27     72.00     42.07 <
  -6   9   8    214.78    158.98     47.45 o
  -5   9   8      3.75     17.55     24.12 <
  -4   9   8    873.39    924.85     46.21 o
  -3   9   8      9.52     24.43     25.50 <
  -2   9   8    216.73    232.57     33.14 o
  -1   9   8     76.65      9.92     28.11 <
   0   9   8    784.20    827.78     48.98 o
   1   9   8   3311.28   3274.07     90.25 o
   2   9   8     20.58      4.80     30.42 <
   3   9   8    416.62    405.92     36.67 o
   4   9   8    183.64    172.43     31.69 o
   5   9   8    262.68    324.21     37.07 o
   6   9   8   1267.66   1317.88     59.28 o
   7   9   8    149.02    148.05     32.44 o
   8   9   8     73.16     48.43     33.74 <
   9   9   8     35.48      4.11     38.08 <
  10   9   8    203.29     40.11     76.19 <
 -10  10   8      0.19     -4.05     53.38 <
  -6  10   8    250.23    186.85     52.22 o
  -5  10   8    354.24    283.09     47.10 o
  -4  10   8    116.08     96.43     43.03 <
  -3  10   8     19.30     21.80     31.89 <
  -2  10   8     18.06    -25.50     32.50 <
  -1  10   8   1303.85   1214.47     67.11 o
   0  10   8      3.76    -63.33     36.67 <
   1  10   8    740.34    715.56     50.20 o
   2  10   8    619.65    574.18     47.39 o
   3  10   8      7.33      6.10     28.57 <
   4  10   8    652.42    679.21     51.50 o
   5  10   8    514.70    613.05     51.64 o
   6  10   8    477.98    458.32     56.96 o
   7  10   8    133.32     42.56     69.72 <
   8  10   8     62.36     56.76     70.18 <
  -4  11   8    606.65    501.35    102.54 o
  -3  11   8     66.69     -9.66     70.35 <
  -2  11   8   1383.15   1249.78    153.37 o
  -1  11   8    216.02    222.42     58.93 o
   0  11   8   1588.89   1450.23    110.34 o
   1  11   8    739.04    562.10     80.70 o
   2  11   8    146.44     78.45     64.66 <
   3  11   8   1143.55   1086.29    129.63 o
 -19   1   9    359.35    376.60     46.84 o
 -18   1   9   2107.81   2080.65     87.70 o
 -17   1   9   1018.77   1112.31     65.93 o
 -16   1   9    294.65    236.88     37.24 o
 -15   1   9   4353.06   4438.78     97.59 o
 -14   1   9    359.54    293.64     27.73 o
 -13   1   9   4228.95   4354.75     75.07 o
 -12   1   9   4378.03   4330.84     66.97 o
 -11   1   9   5738.23   5455.18     64.54 o
 -10   1   9   2677.18   2739.97     43.23 o
  -9   1   9      5.54     22.09     10.73 <
  -8   1   9  15085.60  14989.10    101.15 o
  -7   1   9   1347.87   1315.74     24.00 o
  -6   1   9    213.02    193.91     11.10 o
  -5   1   9   6902.84   6880.16     54.39 o
  -4   1   9   4578.55   4395.03     40.74 o
  -3   1   9   5809.05   5700.74     46.87 o
  -2   1   9   2535.27   2529.83     29.23 o
  -1   1   9    609.68    650.06     17.47 o
   0   1   9    496.37    491.14     14.89 o
   1   1   9    562.77    559.24     15.18 o
   2   1   9      6.33     32.41      8.91 o
   3   1   9    163.58    152.85     11.86 o
   4   1   9   2324.04   2318.52     40.57 o
   5   1   9   3338.52   3386.41     54.59 o
   6   1   9   1518.35   1552.53     41.99 o
   7   1   9   1254.76   1244.83     43.03 o
   8   1   9    931.20    951.25     40.68 o
   9   1   9   4933.78   4573.13    100.86 o
  10   1   9   1830.13   1806.04     65.93 o
  11   1   9     93.54     78.62     29.23 <
  12   1   9   8022.85   7768.87    149.44 o
  13   1   9   1605.21   1684.50     72.69 o
  14   1   9   1492.15   1501.70     71.91 o
  15   1   9   2621.67   2745.00     97.27 o
  16   1   9    134.48    113.87     34.24 o
  17   1   9   2328.57   2322.22     86.83 o
  18   1   9    635.66    506.87     74.52 o
 -20   2   9     21.83    -79.58     80.33 <
 -19   2   9     38.60      4.94     38.00 <
 -18   2   9    383.73    347.34     45.31 o
 -17   2   9    383.46    431.57     48.72 o
 -16   2   9    331.06    314.55     34.87 o
 -15   2   9    144.15     92.33     27.44 o
 -14   2   9    763.59    691.18     42.56 o
 -13   2   9   1107.60   1117.55     39.15 o
 -12   2   9   2308.47   2179.31     51.73 o
 -11   2   9    835.71    798.23     31.72 o
 -10   2   9     30.76     37.94     14.00 <
  -9   2   9   2911.08   2943.59     44.85 o
  -8   2   9    338.03    316.75     15.76 o
  -7   2   9   3358.72   3278.64     37.71 o
  -6   2   9   2264.79   2329.79     30.80 o
  -5   2   9     14.30     38.92      9.69 o
  -4   2   9   3720.01   3672.10     38.20 o
  -3   2   9     43.20     48.17      9.22 o
  -2   2   9    192.73    181.56     11.31 o
  -1   2   9     65.69     66.48      9.46 o
   0   2   9   1724.35   1674.84     24.98 o
   1   2   9    232.68    219.39     12.00 o
   2   2   9     20.59     46.96      9.92 o
   3   2   9   2414.34   2309.26     33.66 o
   4   2   9     14.11     28.11     12.58 <
   5   2   9   1052.05   1044.76     28.45 o
   6   2   9    610.53    608.36     23.74 o
   7   2   9    387.72    387.45     21.51 o
   8   2   9   4830.64   4683.06     85.48 o
   9   2   9    516.76    484.43     31.58 o
  10   2   9    843.13    779.08     47.80 o
  11   2   9    600.82    576.70     44.36 o
  12   2   9      3.51     53.73     36.90 <
  13   2   9   2901.71   2869.65     92.82 o
  14   2   9    273.42    273.49     35.97 o
  15   2   9     24.55      6.22     29.99 <
  16   2   9    394.95    327.56     41.73 o
  17   2   9    150.01     58.47     49.22 <
  18   2   9     45.03    -19.32     51.12 <
 -20   3   9    883.90    661.86    111.90 o
 -19   3   9   1762.64   1591.60    157.33 o
 -18   3   9    918.08    833.33     61.82 o
 -17   3   9   1862.06   1856.52     82.03 o
 -16   3   9     91.15    117.20     29.41 o
 -15   3   9   8468.36   8295.63    142.61 o
 -14   3   9     39.55     48.72     25.07 <
 -13   3   9   4243.79   3968.12     72.72 o
 -12   3   9   6561.98   6635.56     84.52 o
 -11   3   9   3958.54   3985.35     62.69 o
 -10   3   9  10700.00  10484.50     99.85 o
  -9   3   9    735.90    787.09     24.81 o
  -8   3   9   8867.33   8428.04     67.40 o
  -7   3   9   1396.07   1333.35     28.92 o
  -6   3   9   4169.08   4145.11     50.66 o
  -5   3   9   1117.54   1084.03     25.42 o
  -4   3   9   9154.43   9104.82     74.55 o
  -3   3   9   1808.39   1711.37     29.49 o
  -2   3   9     28.29     34.93     11.19 o
  -1   3   9   6464.08   6448.10     64.31 o
   0   3   9   4815.13   4617.86     60.12 o
   1   3   9   5300.63   5384.25     70.53 o
   2   3   9     15.39     47.60     12.64 o
   3   3   9   3849.93   3905.60     54.10 o
   4   3   9     59.63     56.68     13.30 o
   5   3   9  10065.20   9969.41     96.46 o
   6   3   9   1022.24   1035.08     31.58 o
   7   3   9   4164.78   4114.49     63.47 o
   8   3   9   1203.99   1191.46     35.60 o
   9   3   9    588.58    510.83     31.34 o
  10   3   9   7657.12   7611.85    137.79 o
  11   3   9   1588.46   1539.11     74.37 o
  12   3   9   1150.84   1309.06     62.29 o
  13   3   9    726.07    802.53     53.75 o
  14   3   9    800.85    717.03     49.19 o
  15   3   9    229.45    284.56     38.55 o
  16   3   9   1091.12    917.04     63.01 o
  17   3   9    677.60    642.43     64.37 o
  18   3   9     52.68    184.83     61.04 o
 -19   4   9   1546.86   1260.16    138.59 o
 -18   4   9   1108.88   1040.22     93.51 o
 -17   4   9    401.43    397.86     41.58 o
 -16   4   9   1166.32   1192.53     58.21 o
 -15   4   9   1972.64   1958.66     70.24 o
 -14   4   9   1235.19   1081.84     53.67 o
 -13   4   9      1.26    -16.80     28.94 <
 -12   4   9    667.10    661.71     41.64 o
 -11   4   9   3317.11   3280.61     65.64 o
 -10   4   9    189.98    179.60     20.85 o
  -9   4   9    140.89    133.27     18.88 o
  -8   4   9    272.68    283.64     16.92 o
  -7   4   9   2071.79   2070.16     38.52 o
  -6   4   9   9314.40   9213.31     90.80 o
  -5   4   9    689.23    669.23     26.05 o
  -4   4   9    519.91    474.25     21.20 o
  -3   4   9   7076.14   7155.70     78.13 o
  -2   4   9     22.89     23.39     15.21 <
  -1   4   9   5683.29   5773.60     77.21 o
   0   4   9   5265.10   4965.98     62.05 o
   1   4   9    141.10    175.20     15.93 o
   2   4   9   5736.82   5664.56     59.54 o
   3   4   9   1838.15   1847.73     39.56 o
   4   4   9   1594.57   1603.45     37.94 o
   5   4   9    192.36    198.10     17.23 o
   6   4   9    925.88    886.39     32.50 o
   7   4   9   1818.41   1747.92     41.06 o
   8   4   9    539.37    520.14     26.89 o
   9   4   9   1751.52   1702.81     55.98 o
  10   4   9    260.38    271.26     29.90 o
  11   4   9     30.13     70.29     25.88 <
  12   4   9    136.93    171.30     29.12 o
  13   4   9    676.13    707.69     43.43 o
  14   4   9   1538.39   1791.69     70.87 o
  15   4   9      6.59    -32.15     36.38 <
  16   4   9    452.24    563.78     75.64 o
 -19   5   9    278.13    374.98     96.38 o
 -18   5   9    511.94    332.24     81.20 o
 -17   5   9     18.00    -12.81     33.74 <
 -16   5   9    299.10    240.09     36.55 o
 -15   5   9    120.48    134.81     33.20 o
 -14   5   9   1250.68   1183.33     52.69 o
 -13   5   9    780.06    715.50     42.56 o
 -12   5   9     75.26     98.31     21.89 o
 -11   5   9     19.67     18.91     24.17 <
 -10   5   9   1282.92   1253.42     47.10 o
  -9   5   9    676.69    697.28     36.32 o
  -8   5   9    728.26    680.62     25.74 o
  -7   5   9   1310.68   1349.08     36.95 o
  -6   5   9     54.43     72.38     15.90 o
  -5   5   9   3295.30   3274.36     55.14 o
  -4   5   9   3224.64   3359.84     60.98 o
  -3   5   9   3012.45   2961.78     86.26 o
  -2   5   9    586.15    592.72     35.62 o
  -1   5   9    329.29    302.72     28.08 o
   0   5   9     52.08     52.51     19.00 <
   1   5   9   3880.02   3739.65     71.28 o
   2   5   9   1651.73   1592.06     35.94 o
   3   5   9   2438.07   2554.67     49.48 o
   4   5   9    160.43    150.60     14.63 o
   5   5   9    147.18    160.83     13.91 o
   6   5   9   6321.44   6244.76     68.07 o
   7   5   9    654.71    664.84     28.77 o
   8   5   9    820.40    860.48     35.80 o
   9   5   9    889.09    924.59     42.07 o
  10   5   9    197.61    221.58     28.57 o
  11   5   9   1940.68   2122.44     64.22 o
  12   5   9    245.31    228.26     32.13 o
  13   5   9    725.28    708.39     58.38 o
  14   5   9      0.92      1.59     38.02 <
  15   5   9     97.60    144.64     92.21 <
 -17   6   9     74.88    179.91     77.03 <
 -16   6   9   3072.88   2911.84     93.49 o
 -15   6   9     94.91    134.20     29.44 o
 -14   6   9   1564.14   1527.34     60.15 o
 -13   6   9   1419.90   1324.41     54.77 o
 -12   6   9   3445.62   3671.84     85.79 o
 -11   6   9   4210.27   4202.34     79.40 o
 -10   6   9     31.43     34.03     19.98 <
  -9   6   9   7739.37   7714.30    107.86 o
  -8   6   9      9.66     23.74     17.09 <
  -7   6   9   4680.92   4745.81     68.13 o
  -6   6   9   1493.77   1472.17     41.23 o
  -5   6   9   1415.41   1426.83     40.48 o
  -4   6   9   1252.73   1278.20     50.14 o
  -3   6   9    530.78    558.37     36.84 o
  -2   6   9   1510.39   1550.65     47.97 o
  -1   6   9    864.33    877.25     42.74 o
   0   6   9    486.68    526.47     36.17 o
   1   6   9    335.50    321.78     25.62 o
   2   6   9   2890.91   2775.13     52.37 o
   3   6   9   3685.74   3537.27     58.90 o
   4   6   9   1491.35   1513.00     50.46 o
   5   6   9    182.51    166.30     26.81 o
   6   6   9   2634.03   2500.19     65.55 o
   7   6   9     72.94     45.69     24.35 <
   8   6   9   4929.00   5072.65    105.17 o
   9   6   9   2945.34   2988.07     98.20 o
  10   6   9    809.34    775.82     57.60 o
  11   6   9    676.07    818.32     59.16 o
  12   6   9    106.97    131.71     39.50 o
  13   6   9   3077.36   3256.29    113.81 o
 -17   7   9   1223.06    964.96    129.14 o
 -16   7   9   1033.59   1107.40    132.52 o
 -15   7   9    890.95    539.31     98.37 o
 -14   7   9    172.77    255.68     47.86 o
 -13   7   9    574.10    595.64     49.30 o
 -12   7   9   1189.88   1264.82     63.04 o
 -11   7   9    895.07    969.18     54.48 o
 -10   7   9    870.19    850.07     44.56 o
  -9   7   9   2076.14   2161.88     72.09 o
  -8   7   9   3934.03   4028.23     98.49 o
  -7   7   9   1429.41   1411.94     54.33 o
  -6   7   9   6856.22   7046.26    105.89 o
  -5   7   9      9.19     40.63     24.90 <
  -4   7   9  17395.00  17844.80    207.56 o
  -3   7   9   1920.29   1934.08     55.35 o
  -2   7   9   8708.20   8791.08    121.53 o
  -1   7   9  10542.40  10500.20    135.62 o
   0   7   9   4723.95   4684.86     87.27 o
   1   7   9  11768.60  11969.00    149.44 o
   2   7   9      5.57     28.66     24.52 <
   3   7   9   8195.57   8624.03    125.15 o
   4   7   9   2431.53   2409.46     65.38 o
   5   7   9   3647.79   3650.27     94.09 o
   6   7   9   2829.66   2944.81     85.42 o
   7   7   9    435.29    375.10     39.12 o
   8   7   9   1332.19   1449.33     71.86 o
   9   7   9      3.33     47.05     35.51 <
  10   7   9   1139.92   1127.49     67.84 o
  11   7   9     67.41    108.75     40.71 <
 -15   8   9    443.80    491.57    105.54 o
 -14   8   9    338.28    496.75    111.01 o
 -13   8   9    296.74    255.82     55.78 o
 -12   8   9     44.19     97.85     50.14 <
 -11   8   9    691.15    668.83     73.94 o
 -10   8   9     39.45      8.13     42.80 <
  -9   8   9    235.97    238.15     40.54 o
  -8   8   9    581.69    617.04     44.79 o
  -7   8   9    140.55    146.72     31.37 o
  -6   8   9     31.62     12.49     30.77 <
  -5   8   9     10.31      8.65     25.74 <
  -4   8   9    180.38    203.25     29.78 o
  -3   8   9    519.65    504.47     34.06 o
  -2   8   9    162.02    170.32     26.81 o
  -1   8   9     38.90     51.64     24.61 <
   0   8   9    364.71    267.65     29.52 o
   1   8   9    460.37    569.70     43.78 o
   2   8   9      5.74      5.32     30.48 <
   3   8   9      3.46    -20.73     26.31 <
   4   8   9    411.49    381.92     36.95 o
   5   8   9   1234.92   1315.19     56.36 o
   6   8   9    764.65    828.24     47.88 o
   7   8   9      0.39    -28.74     30.33 <
   8   8   9    645.97    595.01     44.13 o
   9   8   9    317.08    388.98     43.49 o
  10   8   9    274.29    326.72     96.00 o
 -11   9   9     58.71    186.80     71.80 <
 -10   9   9   2369.72   2091.38    119.54 o
  -9   9   9     66.54    111.73     50.28 <
  -8   9   9    272.68    256.14     88.31 <
  -7   9   9    812.99    848.22     79.17 o
  -6   9   9    170.98    156.12     40.31 o
  -5   9   9   1341.52   1440.28     66.71 o
  -4   9   9   1054.54   1099.71     60.98 o
  -3   9   9     54.19     46.09     27.01 <
  -2   9   9     19.30     38.57     28.51 <
  -1   9   9   1101.51   1085.71     55.17 o
   0   9   9     76.45     76.34     32.01 <
   1   9   9    101.43     73.01     30.48 <
   2   9   9    796.16    840.97     52.83 o
   3   9   9    404.62    475.23     40.68 o
   4   9   9   2849.29   2916.30     83.39 o
   5   9   9     19.34     11.31     30.19 <
   6   9   9   1253.68   1231.65     57.77 o
   7   9   9    944.57   1028.92     64.02 o
   8   9   9    365.66    297.14     90.25 o
   9   9   9   1688.81   1677.51    168.12 o
  -5  10   9   6155.05   6175.25    292.02 o
  -4  10   9     22.43    -12.43     49.79 <
  -3  10   9   2064.50   2267.51    129.05 o
  -2  10   9   1417.61   1500.94     83.89 o
  -1  10   9   3434.05   3498.75    127.46 o
   0  10   9   3428.42   3733.72    136.98 o
   1  10   9    130.70    229.54     41.26 o
   2  10   9   4596.35   4539.12    128.82 o
   3  10   9      0.94    115.43     46.47 <
   4  10   9   2931.31   2920.29    139.66 o
   5  10   9   1870.30   2029.59    121.56 o
   6  10   9   1377.76   1296.54    144.29 o
   7  10   9    172.13     55.06     68.76 <
  -4  11   9   2402.45   2187.90    185.35 o
  -3  11   9   1512.39   1259.64    154.76 o
  -2  11   9   2674.89   2620.25    220.25 o
  -1  11   9   1339.00   1390.31    179.11 o
   1  11   9   2260.10   2017.70    156.73 o
   2  11   9      7.13    151.32     70.99 <
 -19   0  10   1412.75   1270.11    145.82 o
 -18   0  10    137.56    180.18     55.17 o
 -17   0  10   1434.06   1439.35    103.69 o
 -16   0  10    762.56    749.07     77.99 o
 -15   0  10    506.29    504.41     67.81 o
 -14   0  10      5.29     -3.76     42.74 <
 -13   0  10      6.17    -10.61     28.16 <
 -12   0  10    192.98    125.06     26.98 o
 -11   0  10     26.21     33.11     19.14 <
 -10   0  10   2119.37   2004.08     47.39 o
  -9   0  10     19.45      7.81     17.61 <
  -8   0  10     77.22     64.89     16.66 o
  -7   0  10   8314.92   8361.82    108.32 o
  -6   0  10   1310.19   1301.34     35.80 o
  -5   0  10   1319.32   1187.61     31.11 o
  -4   0  10    831.43    771.74     25.01 o
  -3   0  10    536.30    532.05     21.57 o
  -2   0  10   1724.85   1707.35     36.95 o
  -1   0  10     27.57     64.80     13.76 o
   0   0  10   1868.31   1957.70     39.44 o
   1   0  10    932.83    894.55     27.53 o
   2   0  10      1.75      2.05     12.67 <
   3   0  10   6794.95   6791.97    103.66 o
   4   0  10   1093.38   1020.53     40.68 o
   5   0  10   1879.89   1872.69     55.61 o
   6   0  10  13246.60  12999.90    196.89 o
   7   0  10    836.20    876.07     61.07 o
   8   0  10   2359.59   2425.33    101.41 o
   9   0  10   4597.65   4613.46    146.60 o
  10   0  10    488.96    528.61     61.56 o
  11   0  10   3457.74   3415.07    136.28 o
  12   0  10     55.99    192.75     51.62 o
  13   0  10   3150.88   3073.43    138.02 o
  14   0  10   4136.40   4105.35    166.09 o
  15   0  10      3.05     55.49     50.75 <
  16   0  10   4417.84   3992.96    173.03 o
  17   0  10    286.45    261.40     90.25 <
 -19   1  10   1708.49   1625.89    161.21 o
 -18   1  10    448.27    453.72     48.15 o
 -17   1  10    872.96    834.37     59.39 o
 -16   1  10    667.17    549.69     49.53 o
 -15   1  10   4462.70   4576.83    119.97 o
 -14   1  10    547.84    579.22     39.38 o
 -13   1  10   2312.44   2411.13     55.78 o
 -12   1  10   2232.84   2172.58     52.25 o
 -11   1  10    352.44    331.15     20.53 o
 -10   1  10   2543.51   2512.11     43.52 o
  -9   1  10   1358.72   1343.73     31.20 o
  -8   1  10   1503.69   1429.98     28.54 o
  -7   1  10    716.20    722.47     19.84 o
  -6   1  10    360.51    383.17     14.72 o
  -5   1  10   2598.20   2689.94     31.87 o
  -4   1  10   7277.20   7211.08     56.36 o
  -3   1  10   1235.55   1252.32     21.66 o
  -2   1  10   1430.46   1442.74     25.76 o
  -1   1  10     36.91     47.45     10.21 o
   0   1  10   2459.35   2330.14     32.27 o
   1   1  10   1158.61   1133.36     23.05 o
   2   1  10   7089.67   7014.45     64.80 o
   3   1  10   1121.69   1204.70     29.84 o
   4   1  10   1121.91   1132.96     32.33 o
   5   1  10   3451.17   3441.15     57.43 o
   6   1  10     36.86     49.01     19.75 <
   7   1  10   4813.08   4800.29     79.26 o
   8   1  10    284.03    200.10     29.21 o
   9   1  10   4497.76   4384.10    101.41 o
  10   1  10     97.09    102.59     28.94 o
  11   1  10    981.01    845.30     52.48 o
  12   1  10    589.66    681.35     50.81 o
  13   1  10    384.76    353.82     42.54 o
  14   1  10    184.29    168.03     37.19 o
  15   1  10    111.52     79.26     38.17 <
  16   1  10    297.78    243.33     45.51 o
  17   1  10     63.66     33.54     44.70 <
 -19   2  10    961.37    976.38    130.82 o
 -18   2  10   3337.18   3229.72    109.13 o
 -17   2  10    171.27    237.05     40.05 o
 -16   2  10   9657.64   9720.12    185.52 o
 -15   2  10     25.86     35.62     28.66 <
 -14   2  10   3451.83   3281.36     84.52 o
 -13   2  10   2886.64   2680.80     66.39 o
 -12   2  10   6542.97   6710.22     85.36 o
 -11   2  10   4280.54   4195.17     70.21 o
 -10   2  10   1577.16   1515.00     38.00 o
  -9   2  10   4213.23   4158.24     52.51 o
  -8   2  10    873.54    970.45     24.52 o
  -7   2  10   3726.24   3796.73     44.13 o
  -6   2  10     21.62     29.64     10.47 <
  -5   2  10  11320.00  11255.00     85.22 o
  -4   2  10   3591.72   3532.64     43.37 o
  -3   2  10   3882.64   3894.73     42.65 o
  -2   2  10      7.17      1.19     11.45 <
  -1   2  10  23783.60  23919.80    150.80 o
   0   2  10    103.91    103.61     11.36 o
   1   2  10   7830.03   7708.87     75.64 o
   2   2  10   8397.97   8143.56     78.68 o
   3   2  10  20136.30  20207.40    157.59 o
   4   2  10  23076.70  23731.30    185.81 o
   5   2  10    206.01    200.53     17.26 o
   6   2  10  14603.40  14663.50    134.34 o
   7   2  10     54.20    102.59     18.85 o
   8   2  10  11211.00  11047.30    134.11 o
   9   2  10  10650.60  11069.40    152.91 o
  10   2  10   4226.72   4132.59    102.51 o
  11   2  10    678.34    694.16     47.45 o
  12   2  10      7.41     31.81     34.27 <
  13   2  10   9118.61   9018.67    170.95 o
  14   2  10     28.60    104.62     36.17 <
  15   2  10    472.21    427.93     46.47 o
  16   2  10     21.24    -35.62     43.32 <
  17   2  10    748.19    632.45     66.02 o
 -19   3  10    477.01    388.46     90.48 o
 -18   3  10      8.60   -135.36     81.25 <
 -17   3  10      1.66     -9.34     36.12 <
 -16   3  10      0.24    -87.10     45.98 <
 -15   3  10     11.20    -99.07     35.36 <
 -14   3  10     16.96     -5.61     27.53 <
 -13   3  10    735.19    675.48     43.00 o
 -12   3  10    377.61    425.90     35.60 o
 -11   3  10    563.53    606.69     27.70 o
 -10   3  10   1235.20   1301.51     34.15 o
  -9   3  10   6067.06   5986.48     67.17 o
  -8   3  10   1354.19   1337.39     30.54 o
  -7   3  10   1879.79   1901.81     33.77 o
  -6   3  10  10625.10  10729.90     91.17 o
  -5   3  10     30.54     46.35     14.78 o
  -4   3  10   4523.92   4476.37     50.72 o
  -3   3  10   2670.66   2630.92     42.65 o
  -2   3  10   2936.85   3014.76     46.35 o
  -1   3  10   4657.01   4666.67     58.41 o
   0   3  10    208.93    232.83     19.49 o
   1   3  10   2072.30   2081.81     39.07 o
   2   3  10     20.75     27.41     13.85 <
   3   3  10     11.94     14.28     12.38 <
   4   3  10    306.57    360.24     20.30 o
   5   3  10    749.57    780.67     30.71 o
   6   3  10    166.41    164.36     17.75 o
   7   3  10    361.74    341.50     24.52 o
   8   3  10   1693.96   1587.89     45.86 o
   9   3  10     36.63     59.77     28.16 <
  10   3  10    793.36    720.36     47.39 o
  11   3  10   2035.26   2071.02     75.53 o
  12   3  10   1081.53   1026.37     52.16 o
  13   3  10   1986.26   2163.29     82.01 o
  14   3  10     38.76     42.33     34.15 <
  15   3  10   1282.09   1220.86     69.37 o
  16   3  10    426.33    409.94     56.24 o
  17   3  10    243.86    261.34     78.22 o
 -19   4  10    309.33    223.87     76.80 <
 -18   4  10    274.64    142.53     64.19 <
 -17   4  10    361.62    279.85     41.90 o
 -16   4  10     21.01    -18.65     30.62 <
 -15   4  10    452.68    413.33     44.10 o
 -14   4  10    540.81    531.88     41.06 o
 -13   4  10    818.58    808.35     46.67 o
 -12   4  10    519.50    465.61     34.03 o
 -11   4  10     52.03     69.95     23.36 <
 -10   4  10     23.52     27.38     21.11 <
  -9   4  10    221.63    226.73     26.57 o
  -8   4  10    249.11    233.06     15.82 o
  -7   4  10     95.16     88.02     16.86 o
  -6   4  10    151.34    143.74     15.82 o
  -5   4  10      6.33     32.53     13.79 <
  -4   4  10    340.69    362.40     20.50 o
  -3   4  10     89.62     93.40     17.29 o
  -2   4  10    228.93    244.34     20.76 o
  -1   4  10   1026.99    979.30     32.94 o
   0   4  10    153.95    163.20     16.40 o
   1   4  10    169.86    147.79     15.99 o
   2   4  10    746.15    750.63     25.48 o
   3   4  10    957.58    922.45     25.33 o
   4   4  10     39.59     27.85     15.76 <
   5   4  10   1678.06   1766.10     39.18 o
   6   4  10    715.93    652.55     34.96 o
   7   4  10    155.10    158.81     25.79 o
   8   4  10     71.98     92.76     29.35 o
   9   4  10   3838.54   3840.80     85.65 o
  10   4  10     16.61     -1.24     25.42 <
  11   4  10    265.34    322.79     34.93 o
  12   4  10     52.35    104.85     30.01 o
  13   4  10   2530.28   2532.67     75.07 o
  14   4  10    360.43    316.95     42.13 o
  15   4  10     26.38      5.96     84.84 <
 -18   5  10    352.61    313.42     78.39 o
 -17   5  10   1589.14   1604.84    143.57 o
 -16   5  10      2.27    -27.96     29.38 <
 -15   5  10   1590.85   1563.37     59.65 o
 -14   5  10    114.80     77.09     26.83 <
 -13   5  10   1136.95   1021.89     46.53 o
 -12   5  10   5291.18   5136.47    101.93 o
 -11   5  10    739.61    728.60     39.88 o
 -10   5  10   1657.86   1541.34     53.41 o
  -9   5  10     91.51     95.57     22.96 o
  -8   5  10   1183.45   1220.00     39.07 o
  -7   5  10    606.66    591.42     27.09 o
  -6   5  10      4.93     12.49     16.31 <
  -5   5  10    490.60    513.43     28.42 o
  -4   5  10    298.17    319.20     32.56 o
  -3   5  10   1935.62   1877.58     60.69 o
  -2   5  10   1677.31   1647.87     56.96 o
  -1   5  10    309.13    292.49     30.51 o
   0   5  10   9451.22   9411.88    143.40 o
   1   5  10     65.76     76.97     17.38 o
   2   5  10   4639.61   4592.70     68.68 o
   3   5  10   3044.85   3022.76     45.60 o
   4   5  10   4202.79   4053.74     59.05 o
   5   5  10   5358.22   5523.74     83.57 o
   6   5  10      8.88     56.99     19.26 <
   7   5  10   4704.01   4748.36     89.99 o
   8   5  10   1661.40   1774.11     57.25 o
   9   5  10   3054.84   3011.00     75.85 o
  10   5  10   3359.46   3288.21     88.19 o
  11   5  10     29.20     84.90     32.24 <
  12   5  10    742.67    913.11     63.53 o
  13   5  10    578.52    751.24     91.90 o
 -16   6  10    605.83    563.46     65.09 o
 -15   6  10     46.09    -18.59     35.77 <
 -14   6  10    985.60    957.90     58.12 o
 -13   6  10    714.54    778.94     53.26 o
 -12   6  10   3533.20   3616.99    100.92 o
 -11   6  10     53.74     92.73     27.12 o
 -10   6  10   2991.38   3176.69     70.32 o
  -9   6  10   1897.18   1943.94     55.29 o
  -8   6  10   6130.33   6255.55    105.31 o
  -7   6  10   4956.29   5183.92     76.43 o
  -6   6  10    282.79    273.60     28.08 o
  -5   6  10  10008.30  10314.80    139.35 o
  -4   6  10      7.50    -12.69     23.83 <
  -3   6  10   8091.62   8177.28    118.90 o
  -2   6  10   2929.85   2910.25     77.21 o
  -1   6  10   1555.86   1626.09     58.53 o
   0   6  10   7226.51   7160.73    125.35 o
   1   6  10     51.48     16.05     24.43 <
   2   6  10   2631.93   2604.35     74.57 o
   3   6  10    195.43    195.91     23.71 o
   4   6  10   1665.09   1669.38     55.61 o
   5   6  10    393.66    379.26     32.15 o
   6   6  10    824.65    809.07     41.93 o
   7   6  10    891.22    913.57     49.04 o
   8   6  10    908.93    955.12     60.17 o
   9   6  10     59.59    107.97     37.39 <
  10   6  10   1411.97   1402.51     73.91 o
  11   6  10    110.46    231.27     44.65 o
  12   6  10   2620.36   2925.61    156.58 o
 -16   7  10     41.25     30.07     78.56 <
 -15   7  10    719.56    686.64    111.41 o
 -14   7  10    192.05     55.00     70.64 <
 -13   7  10     51.01     49.50     31.78 <
 -12   7  10      0.60    -23.28     30.68 <
 -11   7  10     88.76     89.93     31.84 <
 -10   7  10     20.25     10.67     33.05 <
  -9   7  10      3.24    -28.77     28.11 <
  -8   7  10     76.65     75.15     29.26 <
  -7   7  10     75.86     76.48     27.38 <
  -6   7  10    788.23    838.28     46.21 o
  -5   7  10     61.42     69.22     26.08 <
  -4   7  10    393.26    438.63     32.96 o
  -3   7  10    111.53    114.25     25.74 o
  -2   7  10    697.21    664.11     37.01 o
  -1   7  10    265.30    255.44     29.12 o
   0   7  10     10.16     60.55     25.82 <
   1   7  10    587.78    639.25     41.29 o
   2   7  10    122.79    152.97     30.82 o
   3   7  10     25.72     29.99     24.49 <
   4   7  10    417.97    500.65     42.80 o
   5   7  10     34.05     43.49     33.28 <
   6   7  10    493.84    503.60     44.99 o
   7   7  10    978.87    948.62     55.37 o
   8   7  10     80.64    144.81     39.82 o
   9   7  10     39.69     99.53     38.46 <
  10   7  10    945.91    894.58     64.71 o
 -14   8  10    122.91    108.49     79.66 <
 -13   8  10    144.62      1.88     67.81 <
 -12   8  10   1351.38   1264.93    143.34 o
 -11   8  10    862.06    786.20     80.42 o
 -10   8  10   1211.01   1398.70     98.57 o
  -9   8  10     64.72     56.07     33.57 <
  -8   8  10   1116.94   1194.58     59.94 o
  -7   8  10    878.89    957.90     56.15 o
  -6   8  10    720.77    762.54     51.93 o
  -5   8  10   2619.59   2729.53     90.91 o
  -4   8  10     49.91     39.70     23.13 <
  -3   8  10    784.29    813.06     41.49 o
  -2   8  10   3325.35   3327.92     77.32 o
  -1   8  10   2392.60   2298.51     65.41 o
   0   8  10    666.10    661.25     46.79 o
   1   8  10    797.27    779.49     50.46 o
   2   8  10    701.48    658.62     48.38 o
   3   8  10    563.59    528.70     40.48 o
   4   8  10    401.64    351.21     37.10 o
   5   8  10    666.59    644.45     43.95 o
   6   8  10    247.53    223.78     34.76 o
   7   8  10      0.98     38.02     34.50 <
   8   8  10      5.10    295.46     89.44 o
   9   8  10     25.30    104.56     82.82 <
  -9   9  10    694.89    889.28    113.29 o
  -8   9  10    433.71    643.06    115.26 o
  -7   9  10    375.09    409.57     96.84 o
  -6   9  10    662.92    679.96     63.24 o
  -5   9  10    200.09    289.19     40.74 o
  -4   9  10   1998.02   2177.41     84.09 o
  -3   9  10    445.33    484.86     49.97 o
  -2   9  10    163.70    217.42     35.02 o
  -1   9  10   1111.11   1163.84     59.05 o
   0   9  10    818.37    849.87     52.34 o
   1   9  10    382.95    372.24     40.86 o
   2   9  10    249.26    265.57     38.78 o
   3   9  10    761.12    719.75     47.60 o
   4   9  10     98.82     33.86     31.84 <
   5   9  10    451.03    492.38     69.25 o
   6   9  10    290.40    303.21     63.73 o
   7   9  10     20.92     40.77     69.92 <
  -5  10  10    958.70    893.88    126.83 o
  -4  10  10     12.61    -48.61     72.09 <
  -3  10  10   1690.49   1637.54    183.33 o
  -2  10  10    328.43    322.39    113.87 <
  -1  10  10    164.35    228.81    106.15 <
   0  10  10    701.98    964.61    102.39 o
   1  10  10     62.73     28.57     45.40 <
   2  10  10     94.00     51.82     48.29 <
   3  10  10     82.34    149.18     51.82 <
   4  10  10     19.49     96.58     51.59 <
   5  10  10     68.23    112.22     77.41 <
 -18   1  11    113.70     10.81     49.33 <
 -17   1  11    356.65    373.65     46.93 o
 -16   1  11    798.62    902.53     61.27 o
 -15   1  11   1870.82   1736.44     77.67 o
 -14   1  11    112.37    163.14     36.55 o
 -13   1  11    819.55    797.94     44.21 o
 -12   1  11   2461.85   2385.43     61.82 o
 -11   1  11      4.65     25.19     15.59 <
 -10   1  11   1350.87   1375.01     33.60 o
  -9   1  11    274.88    271.52     18.10 o
  -8   1  11     17.42     20.10     12.90 <
  -7   1  11    152.77    144.09     12.61 o
  -6   1  11   2341.78   2307.44     33.08 o
  -5   1  11   1748.45   1724.70     28.57 o
  -4   1  11   7919.29   7892.86     63.24 o
  -3   1  11   3065.11   3038.12     37.71 o
  -2   1  11    210.03    202.70     13.53 o
  -1   1  11    188.14    215.63     13.47 o
   0   1  11  12600.30  12668.10     94.50 o
   1   1  11   2006.11   1981.67     33.20 o
   2   1  11    126.86    115.72     14.02 o
   3   1  11   3174.39   3206.79     53.70 o
   4   1  11    552.20    517.08     24.61 o
   5   1  11   4705.12   4760.65     71.05 o
   6   1  11   4424.42   4529.64     77.90 o
   7   1  11   1372.04   1314.38     49.10 o
   8   1  11   1776.27   1738.58     57.31 o
   9   1  11    279.88    285.14     31.34 o
  10   1  11   1564.67   1551.75     65.44 o
  11   1  11    316.08    286.50     36.84 o
  12   1  11      2.07    -10.38     31.52 <
  13   1  11    681.96    704.39     54.45 o
  14   1  11     19.04     64.48     35.02 <
  15   1  11    128.68    120.75     39.59 o
  16   1  11     34.50    -20.53     52.19 <
 -19   2  11      9.48    -68.01     75.44 <
 -18   2  11    459.88    431.34     96.03 o
 -17   2  11    282.01    258.13     43.20 o
 -16   2  11    739.33    682.51     54.80 o
 -15   2  11    304.48    293.38     40.74 o
 -14   2  11     22.18     52.95     26.57 <
 -13   2  11    510.83    457.39     36.98 o
 -12   2  11     52.29    100.97     26.49 o
 -11   2  11     68.97     96.43     19.66 o
 -10   2  11     53.00     51.33     15.44 o
  -9   2  11   1395.00   1378.28     31.23 o
  -8   2  11    225.93    242.14     15.85 o
  -7   2  11    593.55    605.01     19.46 o
  -6   2  11    306.77    344.62     17.15 o
  -5   2  11   2048.84   2005.07     34.44 o
  -4   2  11   6750.08   6754.67     60.84 o
  -3   2  11    497.98    524.62     20.82 o
  -2   2  11    198.79    200.33     16.89 o
  -1   2  11   5010.30   4931.97     65.96 o
   0   2  11      1.66     10.50     11.25 <
   1   2  11   3450.39   3483.40     49.42 o
   2   2  11    216.19    198.51     14.66 o
   3   2  11    438.85    490.50     19.78 o
   4   2  11   4669.71   4659.27     62.23 o
   5   2  11    725.48    745.92     26.83 o
   6   2  11   1064.47   1074.61     38.98 o
   7   2  11    249.41    266.98     26.00 o
   8   2  11      0.38    -11.05     24.78 <
   9   2  11    655.79    686.70     41.12 o
  10   2  11    437.38    422.09     37.13 o
  11   2  11     19.48     21.08     27.96 <
  12   2  11     31.90    -12.72     32.41 <
  13   2  11     18.96      8.53     36.69 <
  14   2  11    101.13    114.57     37.24 o
  15   2  11     18.14    -18.30     41.70 <
  16   2  11    176.84    200.68     56.59 o
 -19   3  11   2327.90   2215.46    179.05 o
 -18   3  11   1375.70   1289.65    138.42 o
 -17   3  11   1076.59   1115.61     67.87 o
 -16   3  11     28.02    -44.07     42.01 <
 -15   3  11   1681.89   1657.23     76.31 o
 -14   3  11     25.26     15.44     27.56 <
 -13   3  11   2042.26   1998.82     68.07 o
 -12   3  11    893.84    840.24     41.18 o
 -11   3  11   2259.75   2181.89     60.84 o
 -10   3  11     10.50      3.85     21.37 <
  -9   3  11    328.20    306.74     21.43 o
  -8   3  11   5789.66   5857.86     70.61 o
  -7   3  11    610.78    650.21     23.42 o
  -6   3  11    107.43    129.14     16.37 o
  -5   3  11    626.20    631.06     24.84 o
  -4   3  11   4530.48   4554.71     60.96 o
  -3   3  11     10.57      0.72     16.05 <
  -2   3  11   1532.87   1540.59     31.92 o
  -1   3  11     44.94      3.44     12.61 <
   0   3  11   5824.09   5805.35     70.18 o
   1   3  11   2932.38   2825.09     49.04 o
   2   3  11    570.21    553.68     26.26 o
   3   3  11   1582.23   1728.02     42.28 o
   4   3  11   3994.96   4006.20     66.28 o
   5   3  11   1820.35   1831.43     42.39 o
   6   3  11   1169.35   1195.30     35.19 o
   7   3  11   2911.24   2856.87     69.02 o
   8   3  11    107.62     80.36     28.94 <
   9   3  11    486.24    445.54     39.85 o
  10   3  11    248.21    257.30     35.10 o
  11   3  11     12.71    -11.68     31.14 <
  12   3  11    131.56     99.30     33.60 <
  13   3  11    244.88    313.05     38.28 o
  14   3  11     14.36     34.84     42.91 <
  15   3  11    165.68    191.28     53.58 o
 -18   4  11    151.33    114.04     64.22 <
 -17   4  11     51.72     68.59     58.73 <
 -16   4  11     60.59     19.89     40.89 <
 -15   4  11   1857.16   1944.60     71.86 o
 -14   4  11   1047.76   1003.68     47.80 o
 -13   4  11      5.21    -28.60     25.65 <
 -12   4  11    387.56    350.38     31.66 o
 -11   4  11    120.28    101.78     24.32 o
 -10   4  11   3648.62   3646.57     77.70 o
  -9   4  11   1095.87   1115.35     39.90 o
  -8   4  11     28.03     37.01     16.89 <
  -7   4  11   1619.64   1635.23     43.00 o
  -6   4  11    260.99    237.05     20.21 o
  -5   4  11   4450.45   4460.76     62.98 o
  -4   4  11    344.58    319.58     20.76 o
  -3   4  11     31.06     41.73     17.81 <
  -2   4  11   1950.60   1951.54     52.31 o
  -1   4  11    806.42    742.65     27.61 o
   0   4  11     89.35     69.40     14.98 o
   1   4  11     11.27    -19.78     14.63 <
   2   4  11   4054.47   3876.37     57.46 o
   3   4  11    541.05    529.68     24.14 o
   4   4  11    889.68    904.43     27.99 o
   5   4  11   3545.91   3447.66     86.20 o
   6   4  11    100.89    127.00     29.84 o
   7   4  11   2435.36   2529.00     77.44 o
   8   4  11     54.51     60.32     28.80 <
   9   4  11   1242.50   1223.58     51.85 o
  10   4  11   1985.16   2217.02     69.34 o
  11   4  11      4.05     40.14     28.25 <
  12   4  11   1857.53   1840.91     78.30 o
  13   4  11     27.54     88.34     47.08 <
 -18   5  11    296.81    171.96     59.86 <
 -17   5  11     16.39    -54.45     68.82 <
 -16   5  11    169.56     61.56     42.10 <
 -15   5  11    145.20     57.77     28.74 <
 -14   5  11    812.69    873.15     45.89 o
 -13   5  11   1023.16    940.84     47.31 o
 -12   5  11    178.95    194.66     29.23 o
 -11   5  11    119.65    159.73     27.18 o
 -10   5  11      0.90      1.16     22.90 <
  -9   5  11     78.35     85.56     23.31 o
  -8   5  11    813.58    778.62     39.38 o
  -7   5  11    435.35    446.29     26.00 o
  -6   5  11     20.50     29.38     17.96 <
  -5   5  11   1106.27   1120.84     46.38 o
  -4   5  11     49.11     44.50     26.37 <
  -3   5  11    108.40     80.18     25.13 o
  -2   5  11   2658.47   2481.60     60.06 o
  -1   5  11   2461.98   2334.62     69.08 o
   0   5  11     18.52     13.30     19.06 <
   1   5  11     58.01     41.21     17.49 <
   2   5  11   2985.20   3074.03     63.04 o
   3   5  11     15.79     16.11     16.42 <
   4   5  11     18.54      3.41     18.10 <
   5   5  11    117.04    104.71     27.79 o
   6   5  11    221.35    274.30     34.18 o
   7   5  11     85.27    114.36     30.59 o
   8   5  11      5.24     18.25     29.90 <
   9   5  11    125.72    120.55     33.25 o
  10   5  11   1289.22   1293.01     64.45 o
  11   5  11    712.20    788.97     61.71 o
  12   5  11     24.32     14.49     52.95 <
 -16   6  11   1969.14   2028.60    112.60 o
 -15   6  11      3.02     -2.31     42.54 <
 -14   6  11    271.08    213.11     44.82 o
 -13   6  11     36.20     23.31     32.82 <
 -12   6  11    222.20    216.38     41.75 o
 -11   6  11    777.92    727.90     50.60 o
 -10   6  11    769.05    811.88     46.41 o
  -9   6  11     21.23     71.05     30.10 <
  -8   6  11    647.90    656.39     46.81 o
  -7   6  11    260.14    326.69     33.37 o
  -6   6  11   1124.01   1155.22     47.19 o
  -5   6  11   1079.94   1042.68     44.27 o
  -4   6  11   3841.12   3748.56     79.92 o
  -3   6  11   1707.10   1820.15     65.12 o
  -2   6  11    199.61    187.78     29.73 o
  -1   6  11   4675.18   4914.31    105.43 o
   0   6  11    606.70    661.57     42.74 o
   1   6  11   5427.51   5575.90    113.84 o
   2   6  11   1385.36   1420.67     52.92 o
   3   6  11   2720.17   2751.27     72.35 o
   4   6  11   3272.27   3418.97     81.89 o
   5   6  11    108.08     98.83     26.02 o
   6   6  11   1626.75   1747.66     66.88 o
   7   6  11    194.18    184.22     40.80 o
   8   6  11    198.69    220.89     41.00 o
   9   6  11   1125.46   1214.62     69.54 o
  10   6  11    108.02    219.82     44.21 o
 -15   7  11   1733.24   1570.98    152.76 o
 -14   7  11    230.84    177.20     74.63 <
 -13   7  11   3846.28   3787.07    152.76 o
 -12   7  11    264.62    282.51     45.80 o
 -11   7  11   4422.58   4468.13    116.16 o
 -10   7  11    767.66    830.73     54.85 o
  -9   7  11   2554.77   2542.33     86.11 o
  -8   7  11   7844.24   8032.87    154.30 o
  -7   7  11    805.73    875.03     48.32 o
  -6   7  11   3129.47   3304.26     99.01 o
  -5   7  11    206.47    237.20     33.25 o
  -4   7  11   4625.91   4836.61     91.40 o
  -3   7  11   1310.85   1226.36     48.98 o
  -2   7  11    506.10    487.70     35.34 o
  -1   7  11    401.04    431.28     34.47 o
   0   7  11    225.65    247.00     35.60 o
   1   7  11     70.79     60.43     30.19 <
   2   7  11      3.30    -47.51     25.79 <
   3   7  11     22.12     46.99     31.06 <
   4   7  11   2149.54   2213.58     78.62 o
   5   7  11      0.89     10.38     31.89 <
   6   7  11    322.77    308.51     39.64 o
   7   7  11    634.64    828.47     62.05 o
   8   7  11   1712.28   1617.71     80.10 o
   9   7  11   1587.72   1872.69    170.34 o
 -12   8  11    157.21    -71.31     73.07 <
 -11   8  11     39.08      0.23     65.21 <
 -10   8  11    466.67    381.49     93.63 o
  -9   8  11    370.59    453.40     52.14 o
  -8   8  11     73.18    105.86     38.55 <
  -7   8  11     40.79     84.84     34.29 <
  -6   8  11    298.97    399.73     43.72 o
  -5   8  11    154.57    195.82     33.20 o
  -4   8  11     58.93     74.29     27.85 <
  -3   8  11    223.69    228.70     30.07 o
  -2   8  11    258.53    270.16     36.32 o
  -1   8  11    396.97    352.43     38.83 o
   0   8  11    113.93     83.77     30.94 <
   1   8  11    871.10    917.85     56.27 o
   2   8  11      6.51    -46.73     30.45 <
   3   8  11    283.39    308.74     36.90 o
   4   8  11    164.91    127.49     31.26 o
   5   8  11   1088.39   1197.01     63.56 o
   6   8  11     62.99     35.57     50.86 <
   7   8  11     97.16     21.63     68.62 <
  -6   9  11      1.72     91.09     75.53 <
  -5   9  11   2944.47   3072.82    144.67 o
  -4   9  11    304.07    317.50     61.97 o
  -3   9  11    830.42    804.13     71.80 o
  -2   9  11   1289.77   1135.10     99.56 o
  -1   9  11    260.91    236.97     49.85 o
   0   9  11   2176.74   2045.32    103.64 o
   1   9  11     34.22     22.50     49.36 <
   2   9  11   2068.82   2029.47    106.85 o
   3   9  11    389.10    404.74     62.02 o
   4   9  11    126.94     41.41     47.10 <
   5   9  11    330.54    294.51     57.20 o
  -4  10  11     39.06     72.87     78.80 <
  -3  10  11   1071.96   1035.40    151.49 o
  -2  10  11    438.16    494.15    129.43 o
  -1  10  11    257.75    230.32    104.82 <
   1  10  11      4.26     55.00     63.64 <
   2  10  11    122.78    124.37     72.26 <
 -17   0  12     25.13     19.75     49.65 <
 -16   0  12    210.66    271.70     59.08 o
 -15   0  12    221.36    307.49     62.72 o
 -14   0  12    865.59    982.51     84.32 o
 -13   0  12    678.10    564.96     65.03 o
 -12   0  12     35.94     64.02     46.61 <
 -11   0  12    146.35    111.21     47.13 <
 -10   0  12    197.27    121.07     28.45 o
  -9   0  12   1866.42   1642.63     65.78 o
  -8   0  12     10.00      1.71     19.40 <
  -7   0  12   1504.46   1399.39     45.57 o
  -6   0  12     94.06     65.12     17.09 o
  -5   0  12   2969.22   2937.12     56.53 o
  -4   0  12     82.83    116.18     17.93 o
  -3   0  12   3039.29   3088.03     60.03 o
  -2   0  12  13069.30  13031.60    156.00 o
  -1   0  12   5064.44   5013.58     85.10 o
   0   0  12   9960.92   9962.44    128.99 o
   1   0  12   2028.56   2030.92     52.34 o
   2   0  12  13676.40  13532.90    194.40 o
   3   0  12   7667.16   7655.14    139.00 o
   4   0  12   4130.71   4316.58    103.61 o
   5   0  12  13907.00  14031.50    214.30 o
   6   0  12    450.45    494.29     43.72 o
   7   0  12   5257.94   5459.26    129.40 o
   8   0  12    141.03    178.50     36.35 o
   9   0  12   2983.30   3055.38    102.48 o
  10   0  12   3852.27   3716.55    144.41 o
  11   0  12    320.76    402.74     59.65 o
  12   0  12   1248.33   1082.30     86.69 o
  13   0  12   1010.70    976.90     88.14 o
  14   0  12    541.99    565.54     75.59 o
  15   0  12     31.95    -26.95     76.51 <
 -18   1  12    195.06    198.68     82.32 <
 -17   1  12   1179.18   1244.75     81.63 o
 -16   1  12    478.79    471.19     48.12 o
 -15   1  12    291.80    242.78     41.99 o
 -14   1  12     53.44    136.95     36.23 o
 -13   1  12   1061.76    998.90     58.03 o
 -12   1  12    144.65    126.31     32.56 o
 -11   1  12   3046.73   2955.68     90.28 o
 -10   1  12    880.38    893.27     39.59 o
  -9   1  12   1207.03   1193.86     35.05 o
  -8   1  12    151.20    133.33     15.99 o
  -7   1  12   4321.06   4294.75     55.32 o
  -6   1  12    364.33    384.58     17.70 o
  -5   1  12   4644.68   4700.01     47.45 o
  -4   1  12   2951.08   2965.31     40.83 o
  -3   1  12     20.44     16.42     11.88 <
  -2   1  12   7252.47   7259.48     68.27 o
  -1   1  12    141.37    123.82     13.07 o
   0   1  12   3859.63   3875.70     49.16 o
   1   1  12     80.66     91.81     12.87 o
   2   1  12     50.34     46.90     13.21 o
   3   1  12    584.94    602.99     26.46 o
   4   1  12   2097.24   2034.70     50.46 o
   5   1  12     29.95     29.49     19.20 <
   6   1  12     83.68    112.69     22.27 o
   7   1  12      0.19     -6.85     20.59 <
   8   1  12    317.12    310.21     29.03 o
   9   1  12     84.99     96.12     26.00 o
  10   1  12   1288.13   1269.07     55.61 o
  11   1  12     31.97     36.98     28.14 <
  12   1  12   1242.65   1068.42     62.75 o
  13   1  12    401.45    523.78     50.49 o
  14   1  12      5.69    -60.55     40.57 <
  15   1  12    800.46    885.26     74.26 o
 -18   2  12   1283.35   1277.57    134.75 o
 -17   2  12   1086.76   1068.39    126.39 o
 -16   2  12   1971.21   2186.34     91.09 o
 -15   2  12      6.40     36.52     39.85 <
 -14   2  12   3171.29   3223.15    102.02 o
 -13   2  12   1225.18   1206.64     53.64 o
 -12   2  12   2597.26   2644.77     76.19 o
 -11   2  12     32.02     29.90     24.55 <
 -10   2  12   6088.77   6158.10    102.31 o
  -9   2  12    517.31    515.60     33.02 o
  -8   2  12   8736.62   8672.32     89.21 o
  -7   2  12   3413.18   3501.09     51.90 o
  -6   2  12   3554.03   3487.42     51.64 o
  -5   2  12   7279.20   7321.83     76.40 o
  -4   2  12   2365.30   2353.45     42.28 o
  -3   2  12  15590.70  15707.10    126.74 o
  -2   2  12     41.23     38.49     14.17 <
  -1   2  12   8163.09   8217.15     80.88 o
   0   2  12   5631.04   5705.30     66.82 o
   1   2  12   4312.36   4257.13     56.04 o
   2   2  12   6665.56   6633.16     69.25 o
   3   2  12    160.28    158.14     15.47 o
   4   2  12   2538.07   2681.87     52.54 o
   5   2  12    868.02    961.95     34.35 o
   6   2  12   1874.07   1895.76     52.42 o
   7   2  12      5.80      3.35     20.27 <
   8   2  12    182.24    192.52     29.18 o
   9   2  12    894.37    898.28     46.93 o
  10   2  12    632.76    674.61     43.66 o
  11   2  12      4.37    -18.30     30.13 <
  12   2  12    454.58    490.91     42.54 o
  13   2  12      7.66     26.14     31.95 <
  14   2  12     33.65     89.50     52.08 <
  15   2  12    219.04    141.60     52.42 <
 -18   3  12    589.39    578.98    100.28 o
 -17   3  12    604.05    538.79    101.64 o
 -16   3  12   1201.00   1236.42     70.64 o
 -15   3  12    438.09    446.72     49.07 o
 -14   3  12    133.91     76.11     28.54 <
 -13   3  12   2718.38   2600.19     71.16 o
 -12   3  12     44.44     44.76     23.80 <
 -11   3  12   1528.91   1500.86     53.12 o
 -10   3  12   1388.38   1350.49     49.07 o
  -9   3  12    648.06    609.43     35.74 o
  -8   3  12   1263.79   1222.89     41.09 o
  -7   3  12     48.80     70.87     18.25 o
  -6   3  12     15.48     10.18     14.46 <
  -5   3  12     78.33     97.77     15.33 o
  -4   3  12   1689.81   1669.61     40.37 o
  -3   3  12      7.52    -23.97     17.20 <
  -2   3  12      9.51     14.72     14.23 <
  -1   3  12   4217.56   4249.01     71.34 o
   0   3  12     14.81     42.97     15.79 <
   1   3  12   4023.17   3901.35     61.50 o
   2   3  12   2128.92   2247.53     49.88 o
   3   3  12   1617.06   1467.46     37.16 o
   4   3  12   4313.41   4283.71     73.24 o
   5   3  12    285.29    243.82     23.97 o
   6   3  12   6626.39   6697.90    110.55 o
   7   3  12    854.41    954.40     52.19 o
   8   3  12    647.80    618.28     46.27 o
   9   3  12   2464.42   2545.10     84.29 o
  10   3  12    203.00    121.53     33.72 o
  11   3  12   1964.01   2016.78     79.09 o
  12   3  12    125.15    171.65     37.24 o
  13   3  12    241.83     96.06     53.96 <
  14   3  12     10.65    101.44     64.95 <
 -17   4  12    109.07     20.50     43.35 <
 -16   4  12     61.67     43.92     45.51 <
 -15   4  12    131.68    104.21     31.06 o
 -14   4  12     18.45     14.69     26.28 <
 -13   4  12    128.58    115.61     27.67 o
 -12   4  12      0.88    -21.31     24.84 <
 -11   4  12   1310.33   1278.20     50.14 o
 -10   4  12     86.81     71.34     24.38 <
  -9   4  12    181.04    190.18     26.63 o
  -8   4  12      7.60     30.13     21.72 <
  -7   4  12   2866.46   2801.59     61.39 o
  -6   4  12   1037.47   1098.17     34.03 o
  -5   4  12     73.29     98.40     21.60 o
  -4   4  12   1903.91   1993.47     50.34 o
  -3   4  12     73.45     52.02     16.80 o
  -2   4  12   1504.07   1435.10     45.48 o
  -1   4  12     33.35     21.95     18.01 <
   0   4  12   3665.90   3623.03     57.51 o
   1   4  12     70.31     50.57     16.71 o
   2   4  12   1056.71   1028.98     34.06 o
   3   4  12    747.13    732.12     32.33 o
   4   4  12   1199.17   1188.71     45.43 o
   5   4  12   3481.87   3570.12     78.22 o
   6   4  12     42.86     45.77     25.19 <
   7   4  12   1404.54   1481.37     62.46 o
   8   4  12    212.35    193.30     34.99 o
   9   4  12   4704.66   4667.51    113.73 o
  10   4  12     56.53     48.06     33.74 <
  11   4  12    276.54    244.83     40.28 o
  12   4  12    517.00    531.77     67.84 o
 -17   5  12    117.67     16.63     67.00 <
 -16   5  12      0.10    -60.03     67.35 <
 -15   5  12    380.54    315.47     79.87 o
 -14   5  12     39.46     24.12     36.06 <
 -13   5  12     73.30     -2.00     30.65 <
 -12   5  12     88.13     83.31     30.97 <
 -11   5  12   1929.12   1766.22     68.36 o
 -10   5  12    499.20    535.84     42.22 o
  -9   5  12   2227.64   2308.83     73.33 o
  -8   5  12     70.69    119.51     31.58 o
  -7   5  12   5045.41   5291.63    103.46 o
  -6   5  12    631.23    643.32     35.94 o
  -5   5  12   1315.16   1302.72     50.37 o
  -4   5  12   6036.38   6211.04    121.65 o
  -3   5  12    754.63    733.11     44.79 o
  -2   5  12   1879.62   1896.57     66.30 o
  -1   5  12    322.44    351.33     35.86 o
   0   5  12   5283.24   5397.44    112.80 o
   1   5  12   2131.12   2227.31     64.92 o
   2   5  12    173.04    124.89     25.79 o
   3   5  12    738.65    798.60     46.15 o
   4   5  12     33.69     40.66     27.85 <
   5   5  12    724.66    688.29     38.55 o
   6   5  12   1824.28   1833.77     58.87 o
   7   5  12     12.49      5.47     29.26 <
   8   5  12     23.85    -14.49     30.13 <
   9   5  12    330.30    338.09     40.16 o
  10   5  12     39.10     27.21     40.22 <
  11   5  12      0.35     89.44     76.25 <
 -15   6  12    524.89    572.16     67.75 o
 -14   6  12   1907.40   2053.62    115.03 o
 -13   6  12     82.87    149.55     47.60 o
 -12   6  12   3828.24   4076.20    104.82 o
 -11   6  12    645.40    665.04     50.89 o
 -10   6  12   1223.73   1288.70     64.54 o
  -9   6  12   1372.31   1495.10     67.40 o
  -8   6  12    239.71    290.38     38.83 o
  -7   6  12   3816.56   4081.67     93.57 o
  -6   6  12    199.26    205.10     33.17 o
  -5   6  12    974.47   1018.60     52.95 o
  -4   6  12    530.89    508.43     41.55 o
  -3   6  12    314.62    301.42     35.22 o
  -2   6  12    257.76    239.51     32.99 o
  -1   6  12    833.81    835.27     48.81 o
   0   6  12     29.98     60.67     28.25 <
   1   6  12     32.51     42.22     25.71 <
   2   6  12     96.00     87.12     26.34 o
   3   6  12   1321.01   1282.28     53.41 o
   4   6  12    482.96    558.43     39.99 o
   5   6  12    916.90    907.47     51.85 o
   6   6  12    690.95    693.12     58.55 o
   7   6  12    186.91    162.22     43.03 o
   8   6  12   1158.17   1333.72     72.41 o
   9   6  12    412.81    630.37    108.35 o
 -14   7  12      1.24    -45.22     80.24 <
 -13   7  12    106.72    107.62     48.15 <
 -12   7  12    223.23    260.30     55.29 o
 -11   7  12     87.73    100.25     46.12 <
 -10   7  12    288.65    309.23     48.90 o
  -9   7  12     77.22     10.06     37.59 <
  -8   7  12    629.38    640.81     50.26 o
  -7   7  12     49.88     80.70     34.81 <
  -6   7  12     34.15     53.00     29.58 <
  -5   7  12     22.90     41.96     28.37 <
  -4   7  12    520.06    561.46     44.01 o
  -3   7  12    471.89    440.74     35.48 o
  -2   7  12      2.56     -1.30     25.48 <
  -1   7  12   1706.54   1642.11     65.99 o
   0   7  12    372.90    360.29     39.04 o
   1   7  12    909.82   1072.44     50.83 o
   2   7  12   1889.46   2095.02     77.44 o
   3   7  12   1094.24   1089.06     60.03 o
   4   7  12      8.85     11.07     34.35 <
   5   7  12      5.68     -6.59     35.48 <
   6   7  12   1760.62   1734.96     83.05 o
   7   7  12    190.79    194.40     57.14 o
 -10   8  12     68.94    190.38     84.49 <
  -9   8  12   1505.76   1600.24    103.52 o
  -8   8  12     13.69     36.49     42.45 <
  -7   8  12    318.84    392.74     54.10 o
  -6   8  12   2173.05   2210.92     74.40 o
  -5   8  12    164.62    234.45     34.96 o
  -4   8  12    838.13    852.91     60.90 o
  -3   8  12    111.17    128.47     37.24 o
  -2   8  12      2.84    -14.52     35.22 <
  -1   8  12    207.36    209.09     35.05 o
   0   8  12     86.65    101.81     34.21 <
   1   8  12      4.73     -7.11     29.21 <
   2   8  12    301.06    314.64     37.39 o
   3   8  12    180.45    198.31     43.75 o
   4   8  12    207.00    211.95     78.36 <
   5   8  12     88.42     41.03     68.99 <
  -5   9  12    379.91    410.87    117.49 o
  -4   9  12    827.33    888.13     88.63 o
  -3   9  12      0.37     27.93     55.87 <
  -2   9  12     89.36    134.20     61.16 <
  -1   9  12    137.56     59.80     62.17 <
   0   9  12    321.83    255.53     65.70 o
   1   9  12    109.58    121.33     48.64 <
   2   9  12     36.83      1.65     47.45 <
   3   9  12     40.13    -41.12     48.75 <
   4   9  12    138.18    -53.21     76.22 <
 -17   1  13    196.01    228.76     81.11 <
 -16   1  13     14.06     62.49     35.60 <
 -15   1  13    109.46    128.16     39.15 o
 -14   1  13    825.30   1048.21     62.98 o
 -13   1  13    619.57    643.38     53.18 o
 -12   1  13    205.90    199.52     34.73 o
 -11   1  13   2219.03   2150.54     70.24 o
 -10   1  13    737.69    701.45     42.94 o
  -9   1  13   2927.35   3087.59     72.09 o
  -8   1  13   3683.80   3658.89     76.66 o
  -7   1  13   3378.59   3378.95     64.14 o
  -6   1  13   2657.12   2596.17     43.03 o
  -5   1  13    143.33    139.38     13.79 o
  -4   1  13  11818.20  11957.30    109.82 o
  -3   1  13    869.62    908.05     27.64 o
  -2   1  13   1480.57   1444.44     33.25 o
  -1   1  13   2775.23   2818.07     45.83 o
   0   1  13   2052.69   2027.82     38.69 o
   1   1  13   5373.96   5447.84     71.83 o
   2   1  13   1558.96   1600.21     38.81 o
   3   1  13   2243.98   2253.25     53.67 o
   4   1  13    153.72    160.31     21.95 o
   5   1  13    187.66    163.64     23.71 o
   6   1  13   1884.05   1951.77     54.94 o
   7   1  13    427.06    399.16     30.71 o
   8   1  13    465.92    436.34     33.25 o
   9   1  13     65.12     81.63     25.65 o
  10   1  13    500.81    502.50     36.95 o
  11   1  13    558.07    505.48     42.22 o
  12   1  13     91.88     98.66     32.50 o
  13   1  13    411.31    438.34     57.05 o
  14   1  13   1509.96   1440.31    110.26 o
 -17   2  13    423.19    471.97    102.77 o
 -16   2  13    135.71    156.75     74.14 <
 -15   2  13     11.74     26.52     33.95 <
 -14   2  13    102.18     99.70     36.41 <
 -13   2  13    838.24    946.36     52.05 o
 -12   2  13    646.03    643.90     39.09 o
 -11   2  13    451.60    413.59     32.91 o
 -10   2  13    424.45    457.51     33.95 o
  -9   2  13     20.62     -0.58     24.17 <
  -8   2  13   2118.51   2198.54     55.52 o
  -7   2  13    159.84    157.74     22.24 o
  -6   2  13    797.52    813.52     34.15 o
  -5   2  13   1589.24   1540.15     39.82 o
  -4   2  13    399.01    387.33     21.77 o
  -3   2  13   2335.62   2380.28     48.64 o
  -2   2  13     49.06     51.15     14.28 o
  -1   2  13    270.02    307.12     19.20 o
   0   2  13    776.02    776.31     28.89 o
   1   2  13    609.08    581.96     22.70 o
   2   2  13    649.51    621.49     26.95 o
   3   2  13    184.93    184.83     21.54 o
   4   2  13    751.37    715.44     33.34 o
   5   2  13    368.55    357.11     27.44 o
   6   2  13     85.22    105.66     22.38 o
   7   2  13    191.04    193.65     26.57 o
   8   2  13      4.71     38.08     22.76 <
   9   2  13    887.21    909.00     44.07 o
  10   2  13    124.67     80.73     28.77 <
  11   2  13     50.64     60.29     29.67 <
  12   2  13    216.82    243.82     41.35 o
  13   2  13     82.48     41.09     49.97 <
  14   2  13    574.27    559.03    100.25 o
 -17   3  13     97.91    190.73     73.68 <
 -16   3  13    956.96    997.60    113.35 o
 -15   3  13    954.05    882.29     60.90 o
 -14   3  13   2747.78   2675.98     84.26 o
 -13   3  13    328.99    374.14     37.45 o
 -12   3  13    108.79     98.89     26.43 o
 -11   3  13   5755.70   5770.19    104.94 o
 -10   3  13   1367.04   1321.81     50.92 o
  -9   3  13   4961.00   4967.51     93.20 o
  -8   3  13   2050.44   2016.31     54.42 o
  -7   3  13   2574.23   2670.83     56.65 o
  -6   3  13   3020.76   3098.50     59.71 o
  -5   3  13    470.88    481.02     26.75 o
  -4   3  13   7197.73   7246.96     96.84 o
  -3   3  13     27.83     26.78     19.20 <
  -2   3  13     38.90     38.63     16.08 <
  -1   3  13   1287.38   1304.86     35.36 o
   0   3  13   9770.35   9905.44    100.60 o
   1   3  13    233.78    286.85     24.06 o
   2   3  13      4.37      3.67     20.91 <
   3   3  13    884.82    914.53     40.83 o
   4   3  13    947.60    938.67     42.45 o
   5   3  13    723.99    799.64     40.80 o
   6   3  13      7.23    104.79     29.38 o
   7   3  13    276.62    288.12     31.58 o
   8   3  13    468.70    471.97     37.94 o
   9   3  13    790.29    814.42     53.99 o
  10   3  13    577.90    627.30     49.48 o
  11   3  13    923.48    805.34     65.12 o
  12   3  13      4.56    -62.31     53.18 <
  13   3  13      8.87     66.97     70.09 <
 -15   4  13     59.41   -126.62     76.16 <
 -14   4  13    301.66    327.39     42.10 o
 -13   4  13    338.33    297.92     31.92 o
 -12   4  13      3.47     22.38     25.97 <
 -11   4  13      5.83      0.12     25.50 <
 -10   4  13    952.55    932.51     44.30 o
  -9   4  13    100.58    137.21     25.71 o
  -8   4  13     12.43     32.96     23.88 <
  -7   4  13   2143.30   2237.41     53.32 o
  -6   4  13      2.01     23.28     22.53 <
  -5   4  13   3958.07   3780.19     80.01 o
  -4   4  13    988.96    968.28     42.30 o
  -3   4  13    449.11    455.14     31.92 o
  -2   4  13   7253.30   7236.75    121.04 o
  -1   4  13      7.63     37.01     24.20 <
   0   4  13   4076.72   4110.27     84.29 o
   1   4  13   1645.55   1622.94     46.27 o
   2   4  13     44.75     35.34     21.22 <
   3   4  13   4066.67   4186.52     84.06 o
   4   4  13    264.82    224.88     27.88 o
   5   4  13    798.86    868.67     42.25 o
   6   4  13    629.46    729.78     41.35 o
   7   4  13      4.36     47.80     26.31 <
   8   4  13    267.99    285.49     33.14 o
   9   4  13     39.56     60.61     33.69 <
  10   4  13      8.71     25.76     37.30 <
  11   4  13    143.93     64.25     44.96 <
 -15   5  13    264.35    302.87     80.59 o
 -14   5  13    353.45    326.29     75.38 o
 -13   5  13    204.73    226.76     42.74 o
 -12   5  13    643.94    718.85     50.34 o
 -11   5  13    100.87    152.59     33.51 o
 -10   5  13    465.16    554.90     44.13 o
  -9   5  13    510.97    495.65     43.40 o
  -8   5  13   1187.57   1187.75     56.59 o
  -7   5  13    143.63    150.85     25.36 o
  -6   5  13    351.48    350.35     32.33 o
  -5   5  13    298.26    292.23     30.16 o
  -4   5  13    872.42    937.66     49.30 o
  -3   5  13    177.63    175.23     29.61 o
  -2   5  13     49.85     29.67     26.14 <
  -1   5  13     85.78     65.58     25.79 <
   0   5  13   1233.92   1132.70     45.89 o
   1   5  13   1662.97   1704.14     59.51 o
   2   5  13    115.55    121.91     29.58 o
   3   5  13   2125.63   2095.63     72.49 o
   4   5  13    665.69    698.18     46.81 o
   5   5  13   1762.95   1811.82     70.32 o
   6   5  13   1769.94   1856.06     72.15 o
   7   5  13   2607.23   2734.10     88.14 o
   8   5  13    696.86    755.03     53.73 o
   9   5  13    618.89    599.05    109.42 o
  10   5  13   3267.19   3537.93    221.61 o
 -14   6  13    231.08    236.68     58.64 o
 -13   6  13   1175.53   1403.73     98.29 o
 -12   6  13   1138.42   1304.17     84.03 o
 -11   6  13    223.06    305.38     46.32 o
 -10   6  13   1783.87   1827.03     72.17 o
  -9   6  13    159.85    225.37     38.72 o
  -8   6  13   4211.08   4387.92    112.95 o
  -7   6  13   1560.84   1542.87     67.69 o
  -6   6  13   2394.93   2352.32     81.25 o
  -5   6  13    657.89    662.93     47.02 o
  -4   6  13     95.47    107.16     30.77 o
  -3   6  13   3082.76   3263.69     92.27 o
  -2   6  13     58.28     49.88     29.35 <
  -1   6  13    321.52    440.48     40.51 o
   0   6  13    560.20    534.83     44.24 o
   1   6  13    586.52    647.89     42.48 o
   2   6  13    174.40    196.48     30.97 o
   3   6  13    266.22    351.94     39.01 o
   4   6  13    142.83    147.79     33.08 o
   5   6  13      2.78     23.28     35.48 <
   6   6  13     51.69    114.04     39.73 <
   7   6  13    334.38    292.57     79.78 o
   8   6  13     14.30     85.76     64.51 <
 -13   7  13   1636.63   1550.51    164.39 o
 -12   7  13    282.39    254.63     58.82 o
 -11   7  13   1084.33   1136.37     90.45 o
 -10   7  13     12.95    -27.79     46.50 <
  -9   7  13    531.28    371.11     60.49 o
  -8   7  13     12.89      8.13     36.69 <
  -7   7  13    707.94    706.19     47.65 o
  -6   7  13     52.78     65.18     33.05 <
  -5   7  13   1225.65   1299.34     62.89 o
  -4   7  13    363.41    386.55     41.84 o
  -3   7  13   2732.52   2776.34     88.74 o
  -2   7  13    526.98    497.93     38.46 o
  -1   7  13   1773.56   1874.97     73.68 o
   0   7  13   5016.54   5305.80    149.47 o
   1   7  13    126.82    145.91     37.74 o
   2   7  13   1648.49   1686.04     75.27 o
   3   7  13    225.46    207.36     39.12 o
   4   7  13   3426.92   3706.43    152.91 o
   5   7  13   1567.54   1768.16    153.51 o
  -9   8  13     22.09     27.59     55.40 <
  -8   8  13    402.00    392.62     53.75 o
  -7   8  13    310.44    266.35     49.68 o
  -6   8  13    154.24    208.77     58.90 o
  -5   8  13      6.15     23.57     54.65 <
  -4   8  13    313.74    303.50     63.76 o
  -3   8  13    192.32    160.40     66.42 <
  -2   8  13    618.49    538.18     83.13 o
  -1   8  13     10.51     76.95     60.17 <
   0   8  13   1073.89   1108.09     82.06 o
   1   8  13      3.67     12.32     47.34 <
   2   8  13    396.97    219.10     52.86 o
  -4   9  13      6.76   -127.55    101.24 <
  -3   9  13    169.62    188.16     71.05 <
  -2   9  13     86.14     78.19     66.59 <
  -1   9  13      0.33      0.58     60.12 <
   0   9  13    190.45    235.98     81.49 <
 -16   0  14      0.39    212.27     81.83 <
 -15   0  14    356.49    315.36     64.80 o
 -14   0  14   1311.87   1071.57     92.04 o
 -13   0  14    422.86    231.41     52.02 o
 -12   0  14    293.89    138.80     39.59 o
 -11   0  14   4159.97   4123.45    126.94 o
 -10   0  14   1409.96   1306.31     70.96 o
  -9   0  14   1431.68   1353.96     70.24 o
  -8   0  14    143.41    157.48     36.64 o
  -7   0  14   6831.80   6805.36    149.73 o
  -6   0  14   3369.87   3470.82     86.00 o
  -5   0  14   3722.34   3678.87     80.76 o
  -4   0  14   5422.32   5721.01    101.24 o
  -3   0  14   1465.90   1336.93     47.51 o
  -2   0  14   3597.13   3584.20     76.66 o
  -1   0  14   1666.95   1729.47     52.86 o
   0   0  14   5328.06   5562.63     96.52 o
   1   0  14    223.31    255.99     33.57 o
   2   0  14      5.68      2.14     25.42 <
   3   0  14   1417.43   1384.15     61.74 o
   4   0  14     76.16     51.47     28.92 <
   5   0  14    365.41    387.79     42.36 o
   6   0  14      6.85    -40.14     33.92 <
   7   0  14    987.77    974.01     61.59 o
   8   0  14    924.61   1057.83     65.81 o
   9   0  14     34.40    116.73     37.50 o
  10   0  14     59.68     32.68     37.62 <
  11   0  14    257.53    350.87     52.37 o
  12   0  14   2754.96   2713.10    139.09 o
  13   0  14    806.38    829.22    122.40 o
 -16   1  14    462.27    645.52    105.08 o
 -15   1  14    379.60    452.39     55.81 o
 -14   1  14   2271.20   2229.48     89.32 o
 -13   1  14    509.76    426.97     40.66 o
 -12   1  14   1196.38   1152.45     56.42 o
 -11   1  14    785.77    766.39     42.01 o
 -10   1  14    138.91    120.06     26.00 o
  -9   1  14   2038.46   2094.94     61.42 o
  -8   1  14    301.11    278.61     28.14 o
  -7   1  14    262.08    272.88     27.27 o
  -6   1  14    108.20     55.35     20.10 <
  -5   1  14    613.80    567.91     30.85 o
  -4   1  14     83.21    107.86     18.48 o
  -3   1  14   1015.75   1046.15     34.03 o
  -2   1  14     29.06     10.90     15.24 <
  -1   1  14    258.88    272.33     19.14 o
   0   1  14    113.89    122.32     15.59 o
   1   1  14    788.33    709.69     31.66 o
   2   1  14    207.26    259.26     24.35 o
   3   1  14   2109.19   2165.03     54.91 o
   4   1  14     43.55     47.71     20.50 <
   5   1  14    241.52    241.07     26.20 o
   6   1  14   1361.18   1375.71     49.36 o
   7   1  14    494.05    401.35     32.70 o
   8   1  14   1988.97   2018.16     61.68 o
   9   1  14     67.26     54.13     26.69 <
  10   1  14    404.66    374.29     35.28 o
  11   1  14    246.23    266.08     40.05 o
  12   1  14    378.48    367.35     51.67 o
  13   1  14     23.15     61.10     81.63 <
 -17   2  14   3384.01   3520.21    215.83 o
 -16   2  14     10.50    212.36     76.05 <
 -15   2  14   1319.65   1474.17    138.59 o
 -14   2  14   1541.41   1590.29     67.17 o
 -13   2  14   2070.81   2130.94     75.73 o
 -12   2  14   4255.39   4350.27    104.82 o
 -11   2  14     29.29     15.50     28.14 <
 -10   2  14   2023.65   1955.27     61.30 o
  -9   2  14    363.31    313.68     30.36 o
  -8   2  14   2718.28   2609.35     67.06 o
  -7   2  14   4835.06   4699.81     80.70 o
  -6   2  14   1961.16   1867.34     49.74 o
  -5   2  14    111.81     89.96     23.68 o
  -4   2  14     59.25     41.61     18.71 <
  -3   2  14    531.68    557.93     27.01 o
  -2   2  14    100.88    100.22     17.06 o
  -1   2  14    160.94    184.37     18.94 o
   0   2  14   1067.13   1009.23     41.70 o
   1   2  14    101.48    110.72     22.96 o
   2   2  14   1281.02   1183.04     46.01 o
   3   2  14    442.78    457.83     33.83 o
   4   2  14     26.68     24.00     22.87 <
   5   2  14   1702.57   1862.48     59.77 o
   6   2  14    804.77    803.03     43.35 o
   7   2  14   2020.79   1992.75     65.52 o
   8   2  14    969.46   1083.34     51.67 o
   9   2  14    876.91    869.22     49.01 o
  10   2  14    277.50    192.09     35.60 o
  11   2  14    259.51    252.18     46.84 o
  12   2  14   1336.97   1074.29     73.04 o
 -16   3  14      7.59     89.96     67.40 <
 -15   3  14      4.60      1.33     49.88 <
 -14   3  14     56.50     36.46     39.07 <
 -13   3  14     11.56     11.83     30.10 <
 -12   3  14     50.82     51.90     30.25 <
 -11   3  14    710.58    723.39     41.67 o
 -10   3  14   1041.43   1012.87     46.55 o
  -9   3  14    302.10    264.35     27.61 o
  -8   3  14   3959.54   3881.92     77.47 o
  -7   3  14   1079.62   1087.07     39.12 o
  -6   3  14   1698.40   1691.50     50.55 o
  -5   3  14   2371.83   2594.00     70.84 o
  -4   3  14    234.57    261.40     29.75 o
  -3   3  14   4906.42   5050.59     95.13 o
  -2   3  14    411.61    471.07     26.52 o
  -1   3  14    930.46    891.42     35.83 o
   0   3  14   1044.71   1071.11     43.26 o
   1   3  14   1221.25   1127.12     44.56 o
   2   3  14   3511.92   3730.51     79.52 o
   3   3  14     70.66     23.39     23.08 <
   4   3  14      5.75    -10.55     24.06 <
   5   3  14    132.76    166.50     27.90 o
   6   3  14      3.74     21.05     26.63 <
   7   3  14      3.22     34.70     25.68 <
   8   3  14    488.90    475.67     38.43 o
   9   3  14    243.46    274.12     38.23 o
  10   3  14    209.52    247.96     43.14 o
  11   3  14    540.27    491.05     52.77 o
  12   3  14    395.22    386.75     86.14 o
 -13   4  14    219.87    223.17     47.05 o
 -12   4  14    102.08     97.88     30.45 o
 -11   4  14   1718.07   1739.96     69.95 o
 -10   4  14     32.41     58.67     30.80 <
  -9   4  14    240.43    175.12     29.99 o
  -8   4  14     40.17     50.00     26.17 <
  -7   4  14   1319.60   1255.65     46.84 o
  -6   4  14      6.08    -10.12     25.19 <
  -5   4  14    117.61    122.34     25.07 o
  -4   4  14   2193.66   2183.04     61.82 o
  -3   4  14   1034.22   1027.01     49.68 o
  -2   4  14    607.56    620.57     44.27 o
  -1   4  14      8.65    -24.72     26.46 <
   0   4  14   1232.79   1255.71     57.05 o
   1   4  14    209.19    253.94     33.17 o
   2   4  14    423.54    439.58     39.21 o
   3   4  14     38.02     32.73     29.06 <
   4   4  14   1274.29   1349.89     62.02 o
   5   4  14    141.38    162.10     33.02 o
   6   4  14    285.39    268.57     37.13 o
   7   4  14    343.48    390.39     51.30 o
   8   4  14    987.66    931.65     64.42 o
   9   4  14    466.68    472.14     62.66 o
  10   4  14    164.85    145.79     47.36 o
 -13   5  14    812.05    892.00    110.86 o
 -12   5  14    293.64    283.98     50.26 o
 -11   5  14   2755.90   2830.33    100.02 o
 -10   5  14    127.54    150.85     33.34 o
  -9   5  14   1088.26   1132.32     51.90 o
  -8   5  14    722.23    768.53     44.96 o
  -7   5  14    743.56    780.79     43.37 o
  -6   5  14    324.48    308.65     32.44 o
  -5   5  14      1.43    -32.53     29.15 <
  -4   5  14    324.05    305.06     35.02 o
  -3   5  14    178.83    173.96     31.06 o
  -2   5  14    762.51    710.09     44.30 o
  -1   5  14     29.84    -24.35     25.53 <
   0   5  14      7.01     -4.89     32.44 <
   1   5  14    992.06   1025.77     55.63 o
   2   5  14    592.72    562.18     44.01 o
   3   5  14   1364.51   1427.09     64.83 o
   4   5  14    819.99    887.58     53.55 o
   5   5  14    743.43    729.00     51.33 o
   6   5  14    295.61    289.65     44.13 o
   7   5  14      1.73     17.41     60.35 <
   8   5  14   2139.46   2121.25    169.56 o
 -12   6  14     11.08     81.72     54.39 <
 -11   6  14    246.70    250.56     51.53 o
 -10   6  14    440.23    361.80     45.83 o
  -9   6  14    446.52    454.94     43.52 o
  -8   6  14     89.32    112.43     32.47 o
  -7   6  14    117.03    119.11     32.44 o
  -6   6  14    976.62   1004.37     55.32 o
  -5   6  14      2.77    -15.82     29.03 <
  -4   6  14   1748.24   1865.03     70.47 o
  -3   6  14    771.08    828.41     49.19 o
  -2   6  14   1930.69   1946.80     75.18 o
  -1   6  14    936.25    927.45     55.75 o
   0   6  14    246.96    264.12     33.77 o
   1   6  14   3881.83   4103.76     97.56 o
   2   6  14     42.96     57.22     32.21 <
   3   6  14    256.95    324.03     48.26 o
   4   6  14    942.87   1038.37     86.17 o
   5   6  14      0.50     45.75     60.12 <
   6   6  14     60.69    -21.37     60.78 <
 -10   7  14    390.66    340.37     60.35 o
  -9   7  14      4.10    -50.28     34.93 <
  -8   7  14    457.84    394.10     50.81 o
  -7   7  14      3.35     33.20     36.75 <
  -6   7  14    112.34     83.57     40.11 <
  -5   7  14    382.46    345.00     45.40 o
  -4   7  14    841.28    867.08     63.67 o
  -3   7  14    173.23    159.44     42.39 o
  -2   7  14    303.47    407.40     49.19 o
  -1   7  14    897.20    863.66    114.02 o
   0   7  14    293.01    248.94     57.57 o
   1   7  14    269.80    342.25     61.50 o
   2   7  14    241.98    234.71     77.70 o
   3   7  14      3.06     -2.31     63.47 <
  -6   8  14    373.47    466.04     74.34 o
  -5   8  14     46.24     26.11     55.00 <
  -4   8  14     49.15    102.36     62.95 <
  -3   8  14    355.07    310.79     74.55 o
  -2   8  14    269.21    229.74     66.65 o
 -15   1  15   1729.63   1879.31    157.01 o
 -14   1  15    125.98    187.32     44.33 o
 -13   1  15   2594.78   2570.20     94.61 o
 -12   1  15    858.67    875.69     47.48 o
 -11   1  15   2233.74   2304.23     69.57 o
 -10   1  15   1548.08   1532.14     56.53 o
  -9   1  15      6.61     24.09     25.62 <
  -8   1  15   3514.88   3473.25     78.80 o
  -7   1  15    483.38    541.60     35.13 o
  -6   1  15   1212.01   1163.90     49.68 o
  -5   1  15    285.02    333.20     24.55 o
  -4   1  15    125.72    174.13     20.73 o
  -3   1  15   1221.34   1311.72     38.83 o
  -2   1  15    255.37    287.08     21.80 o
  -1   1  15     56.48     46.64     21.92 <
   0   1  15    181.63    202.24     25.65 o
   1   1  15      3.31     24.64     22.06 <
   2   1  15     98.94    188.07     26.63 o
   3   1  15     22.28      9.92     23.08 <
   4   1  15   1208.34   1243.36     50.75 o
   5   1  15   1673.21   1699.54     59.19 o
   6   1  15     10.79    -15.93     25.53 <
   7   1  15    542.02    516.01     39.53 o
   8   1  15    124.85    108.18     29.90 o
   9   1  15   1470.87   1387.33     67.29 o
  10   1  15   2155.05   2272.05     85.39 o
  11   1  15    237.59    192.29     54.65 o
 -15   2  15    310.83     89.73     54.91 <
 -14   2  15    280.05    211.90     67.84 o
 -13   2  15     35.47     16.22     34.01 <
 -12   2  15    312.87    294.60     33.86 o
 -11   2  15    150.88    179.37     30.36 o
 -10   2  15    346.79    386.69     33.74 o
  -9   2  15     21.55     13.88     23.68 <
  -8   2  15    607.01    552.07     35.83 o
  -7   2  15    467.82    507.65     31.40 o
  -6   2  15    236.76    230.00     29.99 o
  -5   2  15    499.48    446.52     34.81 o
  -4   2  15      4.24     27.76     20.27 <
  -3   2  15   1148.34   1178.33     37.76 o
  -2   2  15    122.64    128.53     21.80 o
  -1   2  15    659.96    602.06     34.99 o
   0   2  15   1209.52   1289.34     48.41 o
   1   2  15     47.34     47.10     22.47 <
   2   2  15    710.76    776.86     40.25 o
   3   2  15      9.00     26.08     24.72 <
   4   2  15     22.97     88.83     25.76 o
   5   2  15   1235.90   1252.44     52.14 o
   6   2  15      0.36     59.97     28.02 <
   7   2  15    213.71    259.61     34.18 o
   8   2  15    174.67    123.73     32.33 o
   9   2  15     21.20     26.83     30.80 <
  10   2  15    169.73    175.35     43.32 o
  11   2  15     22.20   -165.05     73.22 <
 -13   3  15   1681.87   1976.44    191.54 o
 -12   3  15    300.05    197.58     57.66 o
 -11   3  15    779.02    816.10     51.24 o
 -10   3  15    505.40    526.65     43.17 o
  -9   3  15    729.01    758.47     47.86 o
  -8   3  15    426.93    427.58     39.99 o
  -7   3  15    672.96    696.67     40.22 o
  -6   3  15     24.23     37.04     26.46 <
  -5   3  15     13.24     -5.75     27.50 <
  -4   3  15   2449.30   2493.17     69.54 o
  -3   3  15     76.96    110.72     22.38 o
  -2   3  15     25.42     46.81     26.05 <
  -1   3  15     61.42     56.21     27.12 <
   0   3  15      9.61     21.25     26.89 <
   1   3  15     36.61     63.93     26.86 <
   2   3  15     10.54      4.77     27.56 <
   3   3  15    142.73    110.32     29.81 o
   4   3  15    629.18    622.85     46.06 o
   5   3  15     54.15     69.11     30.74 <
   6   3  15    372.75    411.36     43.11 o
   7   3  15    344.95    347.83     45.63 o
   8   3  15    156.33    139.69     47.77 <
   9   3  15     25.49     23.19     47.16 <
  10   3  15    459.70    355.78     60.15 o
 -12   4  15    325.29     84.84     79.03 <
 -11   4  15    716.39    864.79     54.16 o
 -10   4  15      0.07     52.57     29.87 <
  -9   4  15   2412.10   2420.99     72.67 o
  -8   4  15    118.07     88.25     29.15 o
  -7   4  15   1977.95   2023.66     64.48 o
  -6   4  15   1578.50   1642.69     57.83 o
  -5   4  15     79.98    103.66     25.74 o
  -4   4  15   2671.48   2756.85     75.24 o
  -3   4  15      4.96     -0.43     33.37 <
  -2   4  15    231.07    255.62     34.29 o
  -1   4  15   1148.46   1121.57     55.95 o
   0   4  15      0.55      7.58     28.83 <
   1   4  15      0.65     11.31     28.16 <
   2   4  15     33.94     57.75     29.03 <
   3   4  15     88.34     79.32     30.16 <
   4   4  15     50.48     12.81     30.97 <
   5   4  15    106.95    142.82     38.60 o
   6   4  15    626.86    676.98     57.54 o
   7   4  15    205.26    157.62     50.78 o
   8   4  15    793.94    793.66     74.49 o
   9   4  15      7.10    -53.21     71.62 <
 -11   5  15    402.72    263.80     66.85 o
 -10   5  15    142.58     94.96     36.61 <
  -9   5  15     86.09     46.81     31.37 <
  -8   5  15   1317.33   1299.69     61.22 o
  -7   5  15      4.49      0.93     26.63 <
  -6   5  15    854.61    924.94     46.84 o
  -5   5  15     38.02     20.18     29.44 <
  -4   5  15   2213.70   2426.98     84.52 o
  -3   5  15    751.82    848.16     54.71 o
  -2   5  15    243.94    242.06     36.15 o
  -1   5  15   2064.93   1989.13     74.05 o
   0   5  15   3316.59   3330.26     95.74 o
   1   5  15   1507.77   1640.75     69.40 o
   2   5  15    209.00    171.12     36.52 o
   3   5  15   2643.82   2815.38    101.24 o
   4   5  15      6.13     59.25     40.97 <
   5   5  15   1786.62   1783.37     99.53 o
   6   5  15   1576.18   1628.06    150.71 o
   7   5  15     21.16    205.16     86.81 <
 -10   6  15    569.73    600.96     86.98 o
  -9   6  15     56.39     67.23     47.10 <
  -8   6  15     29.92     32.68     36.00 <
  -7   6  15    191.02    145.68     39.93 o
  -6   6  15    103.79    118.53     38.98 o
  -5   6  15    573.07    525.98     56.79 o
  -4   6  15     24.38     57.77     38.28 <
  -3   6  15    126.78    111.67     34.55 o
  -2   6  15     15.85     -7.06     38.95 <
  -1   6  15    260.84    191.45     35.80 o
   0   6  15    826.41    785.53     69.08 o
   1   6  15    149.29    175.20     45.48 o
   2   6  15   1454.89   1434.52    134.63 o
   3   6  15     22.46     20.88     59.94 <
   4   6  15     42.31    -30.22     60.90 <
  -8   7  15    125.66     90.77     61.01 <
  -7   7  15   1371.01   1435.04    128.39 o
  -6   7  15     65.24     47.10     58.32 <
  -5   7  15   1531.52   1580.98    131.68 o
 -13   0  16    291.83    295.15     82.03 o
 -12   0  16   1736.95   1657.64    111.27 o
 -11   0  16   2502.43   2279.04    123.59 o
 -10   0  16      0.03      2.83     41.93 <
  -9   0  16   1519.01   1407.46     78.68 o
  -8   0  16    125.74    171.07     41.90 o
  -7   0  16   3819.35   3980.61    148.48 o
  -6   0  16     19.17     52.95     40.80 <
  -5   0  16    136.82    195.39     36.32 o
  -4   0  16     83.26     62.17     39.07 <
  -3   0  16   3227.78   3285.61    123.44 o
  -2   0  16    385.70    265.54     48.29 o
  -1   0  16   1371.70   1534.23     88.74 o
   0   0  16      7.00     42.19     39.85 <
   1   0  16   4243.79   4338.50    145.71 o
   2   0  16   1001.16   1084.32     78.10 o
   3   0  16   2237.29   2298.82    108.72 o
   4   0  16   7614.94   8224.70    212.27 o
   5   0  16    881.44    806.24     73.36 o
   6   0  16   3120.52   3199.47    135.36 o
   7   0  16    959.07   1139.84    113.38 o
   8   0  16   5250.47   5507.11    248.71 o
   9   0  16    944.78   1271.73    128.30 o
 -14   1  16      9.05     27.82     60.90 <
 -13   1  16     15.62     42.91     54.82 <
 -12   1  16    593.16    505.77     50.05 o
 -11   1  16      2.07    -23.16     33.69 <
 -10   1  16    836.54    823.27     54.80 o
  -9   1  16    476.77    489.03     37.21 o
  -8   1  16    155.21    195.18     28.71 o
  -7   1  16    113.22    110.14     29.93 o
  -6   1  16   1168.58   1237.11     52.14 o
  -5   1  16     68.68     68.76     25.01 <
  -4   1  16   1320.64   1319.12     50.31 o
  -3   1  16    392.93    375.27     36.12 o
  -2   1  16     79.68     23.19     26.08 <
  -1   1  16   2824.26   2890.01     82.82 o
   0   1  16     82.15     69.17     27.67 <
   1   1  16    646.84    666.83     45.14 o
   2   1  16     27.77     52.34     28.92 <
   3   1  16    117.54    168.23     32.99 o
   4   1  16    328.61    381.89     39.70 o
   5   1  16    225.70    280.14     38.14 o
   6   1  16     35.71     73.62     37.33 <
   7   1  16      2.69     38.69     38.23 <
   8   1  16      0.72    -55.84     42.42 <
   9   1  16    136.10     82.84     57.37 <
 -12   2  16     82.87     22.99     42.39 <
 -11   2  16     76.11     20.41     36.41 <
 -10   2  16    517.33    511.73     46.90 o
  -9   2  16    494.10    568.05     38.75 o
  -8   2  16      9.84    -12.93     24.84 <
  -7   2  16     14.72     19.00     31.81 <
  -6   2  16    444.14    438.83     36.84 o
  -5   2  16    993.10   1028.66     47.86 o
  -4   2  16   1023.48   1139.09     56.27 o
  -3   2  16     40.05     65.29     34.12 <
  -2   2  16   2186.01   2352.35     91.95 o
  -1   2  16      5.01    -77.87     34.79 <
   0   2  16     48.68     49.97     29.00 <
   1   2  16   1994.87   2175.76     74.78 o
   2   2  16    638.54    602.64     45.20 o
   3   2  16    550.83    596.28     46.15 o
   4   2  16    763.49    878.15     53.84 o
   5   2  16    981.97    980.48     63.88 o
   6   2  16    579.42    655.27     68.13 o
   7   2  16     39.07     -0.81     42.80 <
   8   2  16   1004.57   1216.44    129.08 o
 -12   3  16   1563.50   1602.84    176.13 o
 -11   3  16    136.07    225.11     58.90 o
 -10   3  16   1273.40   1199.32     99.50 o
  -9   3  16    177.27    102.16     34.21 <
  -8   3  16    688.89    607.82     50.46 o
  -7   3  16    802.66    814.88     47.28 o
  -6   3  16    165.44    102.42     29.35 o
  -5   3  16      5.49     -2.63     30.13 <
  -4   3  16      0.43     43.98     24.84 <
  -3   3  16     34.70     90.91     30.59 <
  -2   3  16      6.53    -17.23     26.49 <
  -1   3  16    124.54     68.94     28.66 <
   0   3  16    598.84    566.06     44.53 o
   1   3  16      1.00      8.59     27.82 <
   2   3  16   1312.98   1333.35     62.05 o
   3   3  16    472.65    521.53     50.02 o
   4   3  16    724.24    707.72     56.76 o
   5   3  16   3076.52   3309.26    112.28 o
   6   3  16    102.04     81.02     47.02 <
   7   3  16   1151.32   1308.88     93.20 o
   8   3  16    299.10    412.40     91.17 o
 -11   4  16    960.67    927.34    140.53 o
 -10   4  16   1119.19   1065.82     97.01 o
  -9   4  16    156.09    173.58     47.68 o
  -8   4  16    202.60    100.19     50.46 <
  -7   4  16   1923.43   1999.46     78.39 o
  -6   4  16    202.60    234.65     36.43 o
  -5   4  16    509.86    553.94     44.91 o
  -4   4  16      4.35    -63.62     39.21 <
  -3   4  16   3572.42   3577.78     98.92 o
  -2   4  16    800.63    800.19     51.24 o
  -1   4  16   1243.02   1235.23     60.98 o
   0   4  16   1064.50   1147.36     67.17 o
   1   4  16   1180.94   1172.66     68.13 o
   2   4  16    486.76    452.30     50.23 o
   3   4  16     43.82    -35.16     34.01 <
   4   4  16   2176.43   2380.34    113.47 o
   5   4  16    107.66    175.20     51.82 o
   6   4  16   1182.58   1117.14     86.86 o
   7   4  16    131.93    101.03     75.30 <
 -10   5  16      0.99    -84.96     57.40 <
  -9   5  16     35.10     50.63     43.92 <
  -8   5  16    470.33    494.52     49.71 o
  -7   5  16     88.75     78.88     39.99 <
  -6   5  16    889.38    865.46     83.91 o
  -5   5  16    118.85     77.58     37.97 <
  -4   5  16    329.03    315.59     55.75 o
  -3   5  16    298.19    319.58     44.44 o
  -2   5  16    275.59    222.16     41.81 o
  -1   5  16    968.90    836.45     73.10 o
   0   5  16    207.55    232.28     49.39 o
   1   5  16    463.33    442.07     57.17 o
   2   5  16    227.00    191.42     47.68 o
   3   5  16    222.43    197.70     48.84 o
   4   5  16    876.09    829.46    109.59 o
   5   5  16    378.35    450.48     89.61 o
  -7   6  16    311.07    341.35     79.32 o
  -6   6  16   1243.89   1154.15    120.72 o
  -5   6  16    172.72    214.18     67.23 o
  -4   6  16      4.22     90.19     60.87 <
  -3   6  16   1936.25   2040.20    146.20 o
  -2   6  16      2.26     58.29     39.12 <
  -1   6  16     83.57    118.27     43.89 <
   0   6  16    198.58    185.29     66.04 <
   1   6  16     55.08     10.96     62.31 <
 -11   1  17     43.81     81.86     44.30 <
 -10   1  17    121.58     94.32     33.05 <
  -9   1  17     71.94     34.61     32.21 <
  -8   1  17     30.64      6.01     39.85 <
  -7   1  17     54.54     33.48     51.90 <
  -6   1  17      5.99     22.03     49.79 <
  -5   1  17    845.68    883.53     73.16 o
  -4   1  17     42.20     32.50     40.95 <
  -3   1  17    480.06    461.85     50.02 o
  -2   1  17    774.84    758.67     60.09 o
  -1   1  17    895.18    897.93     63.88 o
   0   1  17   2204.51   2266.00    111.64 o
   1   1  17    759.36    794.21     72.20 o
   2   1  17   1200.68   1177.58     83.51 o
   3   1  17    381.54    470.26     62.26 o
   4   1  17    877.38    933.70    106.85 o
   5   1  17   3362.40   3345.67    189.63 o
   6   1  17    176.53    178.50     68.27 <
 -11   2  17      5.43      3.33     49.71 <
 -10   2  17    661.57    531.01     72.12 o
  -9   2  17     78.65     94.64     49.39 <
  -8   2  17      1.20     58.18     58.76 <
  -7   2  17    636.90    487.32     80.59 o
  -6   2  17      4.72     24.52     53.35 <
  -5   2  17    506.39    491.54     62.43 o
  -4   2  17    246.77    292.98     54.91 o
  -3   2  17     10.68    -62.72     42.80 <
  -2   2  17    858.29    830.67     72.84 o
  -1   2  17     73.12     41.70     41.18 <
   0   2  17     20.89     57.51     42.48 <
   1   2  17    664.10    652.37     67.75 o
   2   2  17     20.92     35.48     41.00 <
   3   2  17    197.96    250.10     52.97 o
   4   2  17    374.53    308.36     56.99 o
   5   2  17      1.18    127.17     70.44 <
 -10   3  17    189.32     93.51     65.41 <
  -9   3  17    103.83    129.89     61.10 <
  -8   3  17     86.08    -29.26     49.50 <
  -7   3  17     79.19    109.88     43.26 <
  -6   3  17      5.45     27.70     59.48 <
  -5   3  17    957.12   1017.24     79.69 o
  -4   3  17     23.38     44.30     42.94 <
  -3   3  17     49.60     23.83     41.47 <
  -2   3  17    573.83    571.18     64.97 o
  -1   3  17    296.11    308.77     52.80 o
   0   3  17   1023.83    899.52     75.73 o
   1   3  17     70.65     56.04     45.17 <
   2   3  17     72.44    123.99     46.99 <
   3   3  17     44.73     70.32     45.66 <
   4   3  17    172.97    177.34     78.80 <
  -8   4  17    121.54    142.04     72.41 <
  -7   4  17    138.68    218.06     67.23 o
  -6   4  17    747.15    692.54     99.21 o
  -5   4  17    272.61    323.34     55.95 o
  -4   4  17   1157.07   1126.74     86.60 o
  -3   4  17   1508.37   1445.80     94.87 o
  -2   4  17     41.40     31.98     44.65 <
  -1   4  17   1364.41   1415.96     94.53 o
   0   4  17      0.27    -29.41     63.09 <
   1   4  17   1573.18   1659.52    137.32 o
   2   4  17    573.74    599.72     95.16 o
   3   4  17     11.90     21.83     59.45 <
  -4   5  17   1208.93   1248.85    128.47 o
  -3   5  17     84.59    110.52     47.48 <
  -2   5  17    367.40    256.69     50.34 o
  -1   5  17    126.82    104.59     43.55 <
   0   5  17    213.77    169.68     65.12 <
  -3   1  18      5.56     24.38     47.51 <
  -2   1  18    183.83    204.41     62.69 o
  -1   1  18     45.37     93.66     54.97 <
   0   1  18     30.26    -15.30     56.68 <
   1   1  18     28.86     27.01     53.73 <
   2   1  18    217.96    194.55     66.68 <
  -6   2  18    505.25    595.84     93.77 o
  -5   2  18     75.77    128.39     62.26 <
  -4   2  18      4.16     33.83     52.16 <
  -3   2  18    971.99   1090.16    108.06 o
  -2   2  18      3.16     14.37     54.65 <
  -1   2  18     31.56     49.65     59.77 <
   0   2  18    442.36    425.76     82.67 o
   1   2  18     38.47     21.17     59.97 <
   2   2  18    801.32    878.84    107.51 o
  -6   3  18    276.24    348.61     81.25 o
  -5   3  18    696.90    612.67     97.97 o
  -4   3  18    688.77    771.85    103.55 o
  -3   3  18    182.89    100.19     66.94 <
  -2   3  18   2210.22   2259.82    163.43 o
